# Supplementary material for: Metformin use is associated with a low risk of tuberculosis among newly diagnosed diabetes mellitus patients with normal renal function: A nationwide cohort study with validated diagnostic criteria
Source: PLoS One. 2018 Oct 18;13(10):e0205807. doi: 10.1371/journal.pone.0205807 (PMC6193668; doi:10.1371/journal.pone.0205807)
Supplement: S1 Dataset — (CSV) [file pone.0205807.s007.csv]

Pair_id	level	FOLLOW_UP_DAYS	IS_TB	MET_EXPO_90	MET_DDD	AGE	MALE	D1M	IS_LOW_INCOME	IS_COPD	IS_CIRR	IS_CTD	IS_LUNG_CA	IS_OTHER_CA	IS_PNEUMOCONIOSIS	IS_TRANSPLANT	IS_AIDS	IS_BRONCHIECTASIS	IS_RA	IS_AS	IS_PSORIASIS	IS_DM_COMORIDITY	IS_STEROID_USER	IS_IMMUNO_USER	IS_DMARDS_USER	IS_STATIN_USER	INSULIN_USER	ASPIRIN_USER	NSAID_USER	CCB_USER	Other_OHA	METFORMIN_Y2_DDD	METFORMIN_Y3_DDD	METFORMIN_Y4_DDD	METFORMIN_Y5_DDD	METFORMIN_Y6_DDD	METFORMIN_Y7_DDD	METFORMIN_Y8_DDD	METFORMIN_Y9_DDD	METFORMIN_Y10_DDD	METFORMIN_Y11_DDD
1	1	2296	0	1	120	65.8444	0	0	0	0	0	0	0	0	0	0	0	0	0	0	0	0	0	0	0	0	0	0	0	0	1	165	165	186	253.75	249.75	258	50.5	0	0	0
1	2	2076	0	0	24.5	43.4481	1	0	0	0	0	0	0	0	0	0	0	0	0	0	0	0	0	0	0	0	0	0	0	0	0	0	3.5	0	0	0	0	0	0	0	0
2	2	2920	0	0	47.6	74.896	0	0	0	0	0	0	0	0	0	0	0	0	0	0	0	0	0	0	0	0	0	0	0	0	1	83.3	46.75	0	0	0	0	19.25	77.5	7	0
2	1	2267	0	1	114	74.9261	0	0	0	0	0	0	0	0	0	0	0	0	0	0	0	0	0	0	0	0	0	0	0	0	1	112	168	168	168	140	140	0	0	0	0
3	1	1966	0	1	129.5	65.42	0	0	0	0	0	0	0	0	0	0	0	0	0	0	0	0	0	0	0	0	0	0	0	0	0	168	168	140	168	168	56	0	0	0	0
3	2	854	0	0	21	58.8791	1	0	0	1	0	0	0	0	0	0	0	0	0	0	0	0	0	0	0	0	0	0	0	0	0	0	0	0	0	0	0	0	0	0	0
4	2	2920	0	0	0	49.9671	0	0	0	0	0	0	0	0	0	0	0	0	0	0	0	1	0	0	0	0	0	0	0	0	1	0	0	0	0	0	0	0	42	0	0
4	1	2842	0	1	194.5	54.5094	0	1	0	0	0	0	0	0	0	0	0	0	0	0	0	0	0	0	0	0	1	1	0	0	1	0	116.05	215.6	140.75	56	0	0	0	0	0
5	1	2920	0	1	300.25	40.8553	1	0	0	1	0	0	0	0	0	0	0	0	0	0	0	1	0	0	0	0	0	0	0	0	0	276.5	303.5	280	141.5	282	343	354.375	418.5	0	0
5	2	2576	0	0	0	71.8267	0	0	0	0	0	0	0	0	0	0	0	0	0	0	0	0	0	0	0	0	0	0	0	1	1	28.5	0	0	22.5	15	50.75	0	0	0	0
6	2	2920	0	0	50.25	69.9431	0	0	0	0	0	0	0	0	0	0	0	0	0	0	0	0	0	0	0	0	0	0	0	0	1	78.5	49	73.75	84	42	60	90	90	82.5	0
6	1	1492	0	1	147	62.2029	0	0	0	0	0	0	0	0	0	0	0	0	0	0	0	0	0	0	0	0	0	0	0	1	0	0	0	0	0	0	0	0	0	0	0
7	2	2920	0	0	61.5	67.5857	0	0	0	0	0	0	0	0	0	0	0	0	0	0	0	0	0	0	0	0	0	0	0	1	0	92.25	107.75	96	107.5	146.25	115.25	30.75	92.25	53.875	0
7	1	2361	0	1	200.2	52.5846	1	0	0	0	0	0	0	0	0	0	0	0	0	0	0	0	0	0	0	0	0	0	0	0	0	142.8	214.2	207.2	133	154.7	261.8	119	0	0	0
8	1	2920	0	1	158.5	42.5364	0	0	0	0	0	0	0	0	0	0	0	0	0	0	0	0	0	0	0	0	0	0	0	0	0	126	231	0	0	0	0	0	0	0	0
8	2	2645	0	0	5.25	63.8895	1	0	0	0	0	0	0	0	0	0	0	0	0	0	0	0	0	0	0	0	0	0	0	0	1	0	0	0	0	0	0	0	0	0	0
9	2	2734	0	0	0	44.4776	1	0	0	0	0	0	0	0	0	0	0	0	0	0	0	0	0	0	0	0	0	0	0	0	1	71	154	203	203	252	252	189	137.2	0	0
9	1	1568	0	1	164	23.0889	0	0	0	0	0	0	0	0	0	0	0	0	0	0	0	0	0	0	0	0	0	0	0	0	0	28.75	0	0	0	0	0	0	0	0	0
10	1	2920	0	1	164	62.808	0	0	0	0	0	0	0	0	0	0	0	0	0	0	0	0	0	0	0	0	0	0	0	0	0	130	172.5	165.5	148	214	228.5	126.25	165	67	0
10	2	2920	0	0	46	62.2769	1	0	0	0	0	0	0	0	0	0	0	0	0	0	0	0	0	0	0	0	0	0	0	0	0	0	14	0	0	0	33.5	30	0	0	0
11	2	2396	0	0	0	47.5715	1	0	0	0	0	0	0	0	0	0	0	0	0	0	0	0	0	0	0	0	0	0	0	0	1	67.5	101.5	80.1	97.5	135	135	67.5	0	0	0
11	1	1114	0	1	91.625	62.9148	1	0	0	0	0	0	0	0	0	0	0	0	0	0	0	0	0	0	0	1	0	0	0	0	0	64.25	0	0	0	0	0	0	0	0	0
12	2	2831	0	0	0	65.8006	0	0	0	0	0	0	0	0	0	0	0	0	0	0	0	0	0	0	0	0	0	0	0	0	0	0	0	0	7	0	0	0	0	0	0
12	1	2345	0	1	92.75	63.5308	0	0	0	0	0	0	0	0	0	0	0	0	0	0	0	0	0	0	0	0	0	0	1	0	0	49	224	308	392	248.5	224.75	57	0	0	0
13	1	2920	0	1	175	74.8275	1	0	0	1	0	0	0	0	0	0	0	0	0	0	0	0	0	0	0	0	0	1	0	0	1	189	210	261	255	252	234	252	224	0	0
13	2	2920	0	0	0	56.9023	0	0	0	0	0	0	0	0	0	0	0	0	0	0	0	0	0	0	0	0	0	1	1	0	0	0	0	28	56	62	133	164.5	167	133	0
14	2	2920	0	0	0	55.0597	0	0	0	0	0	0	0	0	0	0	0	0	0	0	0	0	0	0	0	0	0	0	0	1	1	0	49	42.75	87.175	133.025	133.45	145.775	133.025	97.325	48.45
14	1	2397	0	1	167	75.7365	0	0	0	0	0	0	0	0	0	0	0	0	0	0	0	0	0	0	0	1	0	1	0	0	0	98	84	84	0	0	0	0	0	0	0
15	2	2920	0	0	0	64.4672	1	0	0	0	0	0	0	0	0	0	0	0	0	0	0	0	0	0	0	0	0	0	0	0	1	0	0	0	0	0	0	7	0	0	0
15	1	349	0	1	96	48.1765	1	0	0	0	0	0	0	1	0	0	0	0	0	0	0	0	0	0	0	0	0	0	0	0	0	36	0	0	0	0	0	0	0	0	0
16	1	2920	0	1	253.5	53.8742	1	0	0	0	0	0	0	0	0	0	0	0	0	0	0	0	0	0	0	1	0	0	0	0	1	307.5	477.75	407.25	457.5	503.25	480	294.75	168	0	0
16	2	2503	0	0	24.5	50.7913	1	0	0	0	0	0	0	0	0	0	0	0	0	0	0	0	0	0	0	0	0	1	0	1	1	0	0	120.75	0	0	0	0	0	0	0
17	1	2013	0	1	416.5	47.2895	0	0	0	0	0	0	0	0	0	0	0	0	0	0	0	0	0	0	0	1	0	0	0	1	1	442.85	581.2	259.25	0	0	0	0	0	0	0
17	2	1865	0	0	0	67.0244	0	0	0	0	0	0	0	0	0	0	0	0	0	0	0	0	0	0	0	1	0	1	0	1	1	0	0	21	0	21	0	0	0	0	0
18	2	2920	0	0	0	68.3414	0	0	0	0	0	0	0	0	0	0	0	0	0	0	1	0	0	0	0	0	0	0	0	0	0	0	0	0	0	0	67.5	0	91	84	63
18	1	1005	0	1	177	78.2143	0	0	0	0	0	0	0	0	0	0	0	0	0	0	0	0	0	0	0	0	0	1	0	0	0	94	5	30	0	0	0	0	0	0	0
19	2	2400	0	0	0	58.1453	1	0	0	0	0	0	0	0	0	0	0	0	0	0	0	0	1	0	0	1	0	0	1	0	1	0	0	0	0	43	57.5	43.25	0	0	0
19	1	2220	0	1	119.5	59.7251	0	0	0	0	0	0	0	0	0	0	0	0	0	0	0	0	0	0	0	1	0	0	0	1	0	105	60.5	60	60	15	14	0	0	0	0
20	2	2134	0	0	0	69.9595	0	0	0	0	0	0	0	0	0	0	0	0	0	0	0	0	0	0	0	0	0	1	0	0	0	0	0	178.5	147	133	35.5	0	0	0	0
20	1	2050	0	1	156	49.8549	1	0	1	0	0	0	0	0	0	0	0	0	0	0	0	0	0	0	0	0	0	0	0	0	0	122	184	153.5	169	169	107.5	0	0	0	0
21	2	1030	0	0	0	59.7799	1	0	0	0	0	0	0	1	0	0	0	0	0	0	0	0	1	0	0	1	0	1	0	0	1	72	74.5	63	0	0	0	0	0	0	0
21	1	935	0	1	140	53.0747	1	0	0	0	0	0	0	0	0	0	0	0	0	0	0	0	0	0	0	1	0	1	0	1	0	173	239.5	100.5	0	0	0	0	0	0	0
22	1	2920	0	1	165.375	40.5377	1	0	0	0	0	0	0	0	0	0	0	0	0	0	0	0	0	0	0	0	0	0	0	0	1	141.5	195.5	165	165	270	345	360	360	0	0
22	2	2920	0	0	0	55.1199	0	0	0	0	0	0	0	0	0	0	0	0	0	0	0	0	0	0	0	0	0	0	0	1	1	0	0	21	168	168	166	0	0	0	0
23	1	2920	0	1	199.5	52.1712	1	0	0	0	0	0	0	0	0	0	0	0	0	0	0	0	0	0	0	0	0	0	0	1	1	252	261	256.5	189	197	168	171	210	126	0
23	2	2835	0	0	1.5	55.4539	0	0	0	0	0	0	0	1	0	0	0	0	0	0	0	0	0	0	0	0	0	0	1	1	1	0	24.5	166.25	154	126	140	0	0	0	0
24	1	2920	0	1	165	56.6011	1	0	0	0	0	0	0	0	0	0	0	0	0	0	0	0	0	0	0	0	0	0	0	0	1	246.6	255	255	255	255	255	213	150	0	0
24	2	1865	0	0	0	51.5278	1	0	0	0	0	0	0	0	0	0	0	0	0	1	0	0	0	0	0	0	0	0	0	0	1	0	0	0	0	99.5	14	0	0	0	0
25	1	2776	0	1	182	39.7821	1	0	0	0	0	0	0	0	0	0	0	0	0	0	0	1	0	0	0	0	0	0	0	0	0	164.5	168	175	168	168	164.5	164.5	98	0	0
25	2	2654	0	0	84.75	50.6982	0	0	0	0	0	0	0	0	0	0	0	0	0	0	0	0	0	0	0	0	0	0	0	0	1	84	77	126	94.5	52.5	84	0	0	0	0
26	2	2920	0	0	0	74.373	0	0	0	0	0	0	0	0	0	0	0	0	0	0	0	0	0	0	0	1	0	1	0	1	1	0	0	0	63	210	238	231	252	126	0
26	1	1923	0	1	233.25	51.536	1	0	0	0	0	0	0	0	0	0	0	0	0	0	0	1	0	0	0	1	0	0	0	0	1	48	0	28	156.25	64.5	0	0	0	0	0
27	1	1933	0	1	122.75	45.006	1	0	0	0	0	0	0	0	0	0	0	0	0	0	0	0	0	0	0	0	0	0	0	1	1	168	168	172.5	252	189	42	0	0	0	0
27	2	1680	0	0	0	45.2032	1	0	0	0	0	0	0	0	0	0	0	0	0	0	0	0	0	0	0	0	0	0	0	1	1	0	0	0	0	59.5	0	0	0	0	0
28	1	2212	0	1	93	43.0758	1	0	0	0	0	0	0	0	0	0	0	0	0	0	0	0	0	0	0	1	0	0	0	0	0	150.5	172	236.5	143	143.5	86	0	0	0	0
28	2	1344	0	0	28.75	65.3707	0	0	0	0	0	0	0	0	0	0	0	0	0	0	0	0	0	0	0	1	0	0	0	0	1	129.241	129.25	122.25	136.25	0	0	0	0	0	0
29	2	2920	0	0	0	47.5605	1	0	0	0	0	0	0	0	0	0	0	0	0	0	0	0	0	0	0	0	0	0	0	0	1	99	168	126	154	171	148	0	0	230	0
29	1	2022	0	1	359.1	57.0146	1	0	0	0	0	0	0	0	0	0	0	0	0	0	0	1	0	0	0	0	0	0	1	0	1	280	199.5	247.5	90	0	0	0	0	0	0
30	2	2584	0	0	4.75	49.2224	1	0	1	0	0	0	0	0	0	0	0	0	0	0	0	1	0	0	0	0	0	0	0	0	0	0	3.5	60	0	0	0	0	0	0	0
30	1	2201	0	1	180	51.8536	1	0	0	0	0	0	0	0	0	0	0	0	0	0	0	0	0	0	0	0	0	0	0	1	0	0	0	105.75	186.75	172.5	172.125	0	0	0	0
31	2	2920	0	0	60.75	66.4686	0	0	0	0	0	0	0	0	0	0	0	0	0	0	0	0	0	0	0	0	0	0	0	0	0	81	87.5	150.5	133	75	51	111.5	57	14	0
31	1	430	0	1	123	73.4449	1	0	0	1	0	0	0	0	0	0	0	0	0	0	0	0	1	0	0	0	0	0	1	0	1	49	0	0	0	0	0	0	0	0	0
32	1	2723	0	1	94.5	45.6768	0	0	0	0	0	0	0	0	0	0	0	0	0	0	0	0	0	0	0	0	0	0	0	0	0	70	0	0	21	70.5	125.5	42	0	0	0
32	2	568	0	0	21.25	44.9129	1	0	0	0	0	0	0	0	0	0	0	0	0	0	0	0	0	0	0	0	0	0	0	0	0	60	98	0	0	0	0	0	0	0	0
33	2	2920	0	0	7	61.8306	1	0	0	0	0	0	0	0	0	0	0	0	0	0	0	0	0	0	0	1	0	1	1	1	1	0	35	157	171.75	167	0	0	0	0	0
33	1	2622	0	1	247.5	41.8711	1	0	0	0	0	0	0	0	0	0	0	0	0	0	0	1	0	0	0	1	0	0	0	0	1	251	154	168	131.5	191.5	172	161	31	0	0
34	2	2700	0	0	17.5	71.4872	1	0	0	0	0	0	0	0	0	0	0	0	0	0	0	0	0	0	0	0	0	0	0	0	0	0	3.5	77	77	105	126	168	21	0	0
34	1	364	0	1	181.5	76.473	1	0	0	0	0	0	0	1	0	0	0	0	0	0	0	0	0	0	0	0	0	0	0	0	0	147	0	0	0	0	0	0	0	0	0
35	1	2920	0	1	109	55.0597	1	0	0	0	0	0	0	0	0	0	0	0	0	0	0	0	0	0	0	0	0	0	1	1	1	154	126	174	147	42	0	0	0	0	0
35	2	2920	0	0	89	43.1305	1	0	0	0	0	0	0	0	0	0	0	0	0	0	0	0	0	0	0	0	0	0	0	0	1	105	157.5	150	120	120	135	150	135	0	0
36	1	768	0	1	91.4583	58.2795	0	0	0	0	0	0	0	0	0	0	0	0	0	0	0	0	0	0	0	0	0	1	0	0	0	184.5	0	0	0	0	0	0	0	0	0
36	2	590	0	0	80	57.3814	1	0	0	0	0	0	0	0	0	0	0	0	0	0	0	0	0	0	0	0	1	0	0	0	1	168.25	14	0	0	0	0	0	0	0	0
37	1	2639	0	1	130	45.3236	1	0	0	0	0	0	0	0	0	0	0	0	0	0	0	0	0	0	0	0	0	0	0	0	1	0	0	0	0	69	169.25	151.5	45	0	0
37	2	2576	0	0	49.5	45.748	0	0	0	0	0	0	0	0	0	0	0	0	0	0	0	0	0	0	0	0	0	0	0	0	1	63.75	58	91.5	51	81	152.25	153	0	0	0
38	1	2638	0	1	104.25	61.0749	0	0	0	0	0	0	0	0	0	0	0	0	0	0	0	0	0	0	0	0	0	1	0	0	0	119	126	189	168	280	336	336	84	0	0
38	2	2554	0	0	10.5	39.1386	0	0	0	0	0	0	0	0	0	0	0	0	0	0	0	0	0	0	0	0	0	0	1	0	0	98	98	168	170.5	195.5	258	258	0	0	0
39	2	2920	0	0	29.75	70.2689	0	0	0	0	0	0	0	0	0	0	0	0	0	0	0	0	0	0	0	0	0	1	0	1	0	0	0	0	27.2	91.375	0	0	0	0	0
39	1	2863	0	1	126	49.8795	1	0	0	0	0	0	0	0	0	0	0	0	0	0	0	0	0	0	0	0	0	0	0	1	0	0	56	28	14	0	0	0	0	0	0
40	1	2616	0	1	252	55.1363	1	0	0	0	0	0	0	0	0	0	0	0	0	0	0	0	0	0	0	0	0	0	0	0	1	252	231	315	134.5	256.5	171	154	30	0	0
40	2	913	0	0	2.625	79.2055	0	0	0	1	0	0	0	0	0	0	0	0	0	0	0	1	0	0	0	0	1	1	0	0	1	18.25	31.75	0	0	0	0	0	0	0	0
41	1	2682	0	1	101.5	46.7884	1	0	0	0	0	0	0	0	0	0	0	0	0	0	0	0	0	0	0	0	0	0	1	0	1	58	0	0	0	0	0	0	0	0	0
41	2	1366	0	0	70	49.4771	0	0	0	0	0	0	0	0	0	0	0	0	0	0	0	0	0	0	0	0	0	0	0	0	1	112	0	0	0	0	0	0	0	0	0
42	2	2347	0	0	0	43.1251	1	0	0	0	0	0	0	0	0	0	0	0	0	0	0	0	0	0	0	0	0	0	0	0	1	0	176	15.5	60.5	0	68.25	61.5	0	0	0
42	1	496	0	1	225	63.487	0	0	0	0	0	0	0	0	0	0	0	0	0	0	0	0	0	0	0	0	0	1	0	0	1	109.5	21	0	0	0	0	0	0	0	0
43	2	2920	0	0	0	48.1601	0	0	0	0	0	0	0	0	0	0	0	0	0	0	0	0	1	0	0	0	0	1	0	1	1	0	0	0	0	0	0	0	0	126	0
43	1	1793	0	1	122.5	53.7263	1	0	0	0	0	0	0	0	0	0	0	0	0	0	0	0	0	0	0	0	0	1	0	1	1	238.75	30.5	378.7	112.85	78.2	0	0	0	0	0
44	2	2646	0	0	21	59.9715	1	0	0	0	0	0	0	0	0	0	0	0	0	0	0	0	0	0	0	0	0	0	0	0	0	0	0	14	56	0	42	133	0	0	0
44	1	1253	0	1	156.5	69.7021	1	0	0	0	0	0	0	0	0	0	0	0	0	0	1	0	0	0	0	0	0	0	0	0	0	96.75	86	87.625	34.5	0	0	0	0	0	0
45	1	2920	0	1	136.5	47.1307	1	0	0	0	0	0	0	0	0	0	0	0	0	0	0	0	0	0	0	0	0	0	0	0	1	56	0	0	84.75	258	262.5	172.5	0	0	0
45	2	2166	0	0	45	46.95	1	0	0	0	0	0	0	0	0	0	0	0	0	0	0	0	0	0	0	0	0	0	0	0	1	183.5	180	127.5	157.5	135	180	0	0	0	0
46	1	2547	0	1	196	73.7433	0	0	0	0	0	0	0	0	0	0	0	0	0	0	0	0	0	0	0	0	0	0	0	1	0	168	168	126	168	169.5	172	172	0	0	0
46	2	764	0	0	0	56.6176	1	0	0	0	0	0	0	0	0	0	0	0	0	0	0	0	0	0	0	0	1	0	0	0	0	0	0	0	0	0	0	0	0	0	0
47	2	2920	0	0	0	59.5307	0	0	0	0	0	0	0	0	0	0	0	0	0	0	0	0	0	0	0	0	0	0	0	0	1	0	0	30	82.5	82.5	319.45	370.5	246	209.1	0
47	1	763	0	1	98	79.3807	0	0	0	0	0	0	0	0	0	0	0	0	0	0	0	0	0	0	0	0	0	1	0	0	1	84	0	0	0	0	0	0	0	0	0
48	2	2288	0	0	15	44.6994	0	0	1	0	0	0	0	0	0	0	0	0	0	0	0	0	0	0	0	0	0	0	1	0	1	0	28	0	0	0	0	0	0	0	0
48	1	2245	0	1	283.25	46.8185	0	0	0	0	0	0	0	0	0	0	0	0	0	0	0	0	0	0	0	0	0	0	0	0	1	230	260.5	168.5	106	0	0	0	0	0	0
49	2	2555	0	0	10.5	79.8051	1	0	0	0	0	0	0	0	0	0	0	0	0	0	0	0	1	0	0	0	0	0	0	0	1	0	0	21	5.25	0	0	0	0	0	0
49	1	2185	0	1	164.25	78.9837	0	0	0	0	0	0	0	0	0	0	0	0	0	0	0	0	0	0	0	0	0	0	0	1	0	121.75	139.75	132.5	107.5	107.5	86.25	0	0	0	0
50	2	2002	0	0	1.75	88.2926	1	0	0	0	0	0	0	0	0	0	0	0	0	0	0	0	0	0	0	0	0	0	0	0	0	0	0	0	0	26	22.5	0	0	0	0
50	1	537	0	1	114.325	88.9141	0	0	0	0	0	0	0	0	0	0	0	0	0	0	0	0	0	0	0	0	0	0	0	0	0	121.55	59.5	0	0	0	0	0	0	0	0
51	2	2534	0	0	63.75	72.4127	1	0	0	0	0	0	0	1	0	0	0	0	0	0	0	0	0	0	0	1	0	0	1	0	0	105	135	180	180	0	0	0	0	0	0
51	1	2280	0	1	310.5	69.056	0	0	0	0	0	0	0	0	0	0	0	0	0	0	0	0	0	0	0	0	0	0	0	1	1	280.5	306	280.5	223	185	183	30.5	0	0	0
52	2	2850	0	0	47.5	52.5791	1	0	0	0	0	0	0	0	0	0	0	0	0	0	0	0	0	0	0	0	0	0	0	1	1	22.5	66	112.5	126	0	0	0	0	0	0
52	1	320	0	1	175	72.9274	0	0	0	0	0	0	0	0	0	0	0	0	0	0	0	0	0	0	0	0	0	1	0	1	1	7	0	0	0	0	0	0	0	0	0
53	1	2671	0	1	94.5	46.8185	1	0	0	0	0	0	0	0	0	0	0	0	0	0	0	0	0	0	0	0	0	0	0	0	1	70	77	84	56	65.5	40.25	59.5	22.5	0	0
53	2	2290	0	0	0	58.6108	1	0	0	0	0	0	0	0	0	0	0	0	0	0	0	1	0	0	0	0	0	0	0	0	1	0	0	0	0	0	0	0	0	0	0
54	2	2920	0	0	0	63.8621	0	0	0	0	0	0	0	0	0	0	0	0	0	0	0	0	0	0	0	0	0	0	0	0	1	0	0	0	0	0	0	0	0	0	0
54	1	2692	0	1	239.75	60.9271	1	0	0	0	0	0	0	0	0	0	0	0	0	0	0	0	0	0	0	0	0	0	1	0	1	24.75	107	244	305	0	49.5	0	0	0	0
55	1	1800	0	1	130	90.2037	0	0	0	0	0	0	0	0	0	0	0	0	0	0	0	0	0	0	0	1	0	0	0	0	1	7	0	0	0	0	0	0	0	0	0
55	2	245	0	0	0	49.0143	1	1	0	0	0	0	0	0	0	0	0	0	0	0	0	0	0	0	0	0	1	0	0	0	1	0	0	0	0	0	0	0	0	0	0
56	1	2414	0	1	163.5	29.9392	0	0	0	0	0	0	0	0	0	0	0	0	0	0	0	0	0	0	0	0	0	0	0	0	0	168	155	56	28	70	126	98	0	0	0
56	2	2336	0	0	2.25	41.0525	1	0	0	0	0	0	0	0	0	0	0	0	0	0	0	1	0	0	0	0	0	0	0	0	0	0	0	136.5	147	21	0	0	0	0	0
57	2	2744	0	0	75	65.2037	0	0	0	0	0	0	0	0	0	0	0	0	0	0	0	0	0	0	0	1	0	0	0	0	0	75	202.5	135	157.5	135	67.5	22.5	135	0	0
57	1	2405	0	1	257.25	49.6304	1	0	1	0	0	0	0	0	0	0	0	0	0	0	0	0	0	0	0	0	0	0	0	0	1	252	255	252	255.75	258	186	100.5	0	0	0
58	2	2850	0	0	0	58.0769	0	0	1	0	0	0	0	0	0	0	0	0	0	0	0	0	0	0	0	0	0	0	0	0	1	31.5	42	42	42	133	191.5	168	140	0	0
58	1	2815	0	1	159.5	57.2391	1	0	0	0	0	0	0	0	0	0	0	0	0	0	0	0	0	0	0	0	0	0	0	0	1	168	285	270	232.275	142.5	67.5	132	163	0	0
59	1	2561	0	1	103	56.2041	0	0	0	0	0	0	0	0	0	0	0	0	0	0	0	0	0	0	0	0	0	0	0	0	1	205.5	240.75	127.5	0	42	154	168	0	0	0
59	2	1104	0	0	56	34.0269	1	0	0	0	0	0	0	0	0	0	0	0	0	0	0	0	0	0	0	0	0	0	0	0	0	8.75	14	14	0	0	0	0	0	0	0
60	2	1940	0	0	0	69.2394	0	0	0	0	0	0	0	0	0	0	0	0	0	0	0	0	0	0	0	1	0	0	0	0	1	0	0	0	0	0	0	0	0	0	0
60	1	1681	0	1	257.55	45.6138	1	0	0	0	0	0	0	0	0	0	0	0	0	0	0	0	0	0	0	0	0	0	0	1	1	243.525	183.175	198.9	195.5	96.05	0	0	0	0	0
61	1	2920	0	1	192.5	67.4871	1	0	0	0	0	0	0	0	0	0	0	0	0	0	0	0	0	0	0	1	0	0	0	0	0	168	196	168	168	168	126	84	0	0	0
61	2	2567	0	0	0	72.3469	1	0	0	0	0	0	0	0	0	0	0	0	0	0	0	0	0	0	0	0	0	1	0	0	1	147	252	154	140	189	180.25	63	0	0	0
62	1	2421	0	1	146	65.42	0	0	0	0	0	0	0	0	0	0	0	0	0	0	0	0	0	0	0	0	0	0	0	0	0	149.5	179.433	171.733	196	157.5	159.5	107.5	0	0	0
62	2	2346	0	0	69.5	59.2953	1	0	0	1	0	0	0	0	0	0	0	0	0	0	0	0	0	0	0	0	0	0	0	0	0	114	85.5	63	90	147	152.25	15	0	0	0
63	1	2920	0	1	215	47.1307	1	0	0	0	0	0	0	0	0	0	0	0	0	0	0	0	0	0	0	0	0	0	0	0	1	198	257.25	250.5	133.5	0	0	0	0	0	0
63	2	1412	0	0	56.5	57.0146	1	0	0	0	0	0	0	0	0	0	0	0	0	0	0	0	0	0	0	0	1	1	0	1	0	45.5	80.5	84	112	0	0	0	0	0	0
64	2	1180	0	0	21	70.748	1	0	0	0	0	0	0	0	0	0	0	0	0	0	0	0	0	0	0	0	0	0	0	0	0	0	63	87.5	0	0	0	0	0	0	0
64	1	732	0	1	164.5	80.3828	1	0	0	1	0	0	0	0	0	0	0	0	0	0	0	0	1	0	0	0	0	0	0	0	1	140	143	0	0	0	0	0	0	0	0
65	2	2717	0	0	2.5	63.6924	0	0	0	1	0	0	0	0	0	0	0	0	0	0	0	0	0	0	0	0	0	0	1	1	1	52.275	15.25	7.75	76.75	0	154	0	15.5	0	0
65	1	1062	0	1	228.25	75.5257	0	0	0	0	0	0	0	0	0	0	0	0	0	0	0	1	1	0	0	0	0	1	0	1	0	203.75	217.5	0	0	0	0	0	0	0	0
66	2	2920	0	0	0	63.5363	0	0	0	0	0	0	0	0	0	0	0	0	0	0	0	0	0	0	0	0	0	0	0	1	0	0	0	0	0	0	0	0	0	0	0
66	1	746	0	1	127.5	48.6748	1	0	0	0	0	0	0	0	0	0	0	0	0	0	0	0	0	0	0	0	0	0	0	0	0	0	51	0	0	0	0	0	0	0	0
67	1	2920	0	1	167	51.4812	1	0	0	0	0	0	0	0	0	0	0	0	0	0	0	0	0	0	0	0	0	0	0	0	1	175	144	126	168	154	168	182	168	70	0
67	2	190	0	0	15	71.4297	1	0	0	0	0	0	0	0	0	0	0	0	0	0	0	0	0	0	0	0	0	1	0	0	1	49	0	0	0	0	0	0	0	0	0
68	2	2920	0	0	0	31.7818	1	0	0	0	0	0	0	0	0	0	0	0	0	0	0	0	0	0	0	0	0	0	0	0	1	0	0	7	42	42	56	42	84	63	63
68	1	2589	0	1	232	66.0442	1	0	0	0	0	0	0	0	0	0	0	0	0	0	0	0	0	0	0	0	0	1	0	1	1	150	168	135.25	115.25	115.25	169	215.5	0	0	0
69	2	2920	0	0	0	68.4153	0	0	0	0	0	0	0	0	0	0	0	0	0	0	0	0	0	0	0	0	0	0	0	0	1	183	157	140	254.4	378.675	623.475	591.6	585.225	36.975	0
69	1	1367	0	1	96.25	46.7391	0	0	0	0	0	0	0	0	0	0	0	0	0	0	0	0	0	0	0	0	0	0	0	0	0	63	0	0	14	0	0	0	0	0	0
70	1	2920	0	1	266	82.5293	1	0	0	0	0	0	0	0	0	0	0	0	0	0	0	0	0	0	0	0	0	1	0	0	1	0	0	0	0	0	0	0	0	0	0
70	2	2920	0	0	0	41.0579	0	0	0	0	0	0	0	0	0	0	0	0	0	0	0	0	0	0	0	0	0	0	0	0	0	0	0	37.5	165	165	150	238.5	306	102	0
71	2	2920	0	0	0	48.5708	1	0	0	0	0	0	0	0	0	0	0	0	0	0	0	0	0	0	0	0	0	1	0	1	0	0	0	0	0	0	0	0	0	0	0
71	1	1435	0	1	165	70.8739	0	0	0	0	0	0	0	0	0	0	0	0	0	0	0	0	0	0	0	0	0	1	0	1	1	135	135	143.5	129	0	0	0	0	0	0
72	1	2797	0	1	244	52.0589	0	0	0	0	0	0	0	1	0	0	0	0	0	0	0	0	0	0	0	0	0	0	0	1	0	224.5	252.75	84	64.25	43	151	267	160.5	0	0
72	2	2572	0	0	77.5	68.9218	0	0	0	0	0	0	0	0	0	0	0	0	0	0	0	0	0	0	0	0	0	0	0	1	1	63	87.5	70	70	63	77	84	0	0	0
73	2	2184	0	0	0	92.4899	0	0	0	0	0	0	0	0	0	0	0	0	0	0	0	0	1	0	0	0	0	0	1	1	1	0	0	0	0	0	0	0	0	0	0
73	1	2169	0	1	145.25	62.359	0	0	0	0	0	0	0	0	0	0	0	0	0	0	0	0	0	0	0	0	0	0	1	0	0	174	164	84	115.5	126	128.25	0	0	0	0
74	1	2920	0	1	180.25	50.564	1	0	0	0	0	0	0	0	0	0	0	0	0	0	0	0	0	0	0	0	0	0	0	0	0	150	172.5	157.5	186.5	172	172	158	157.5	89.0357	0
74	2	2920	0	0	0	70.4194	0	0	0	0	0	0	0	0	0	0	0	0	0	0	0	0	0	0	0	0	0	0	1	0	1	0	0	0	42	150	150	165	142	135	175.5
75	2	2444	0	0	0	50.1889	0	0	0	0	0	0	0	0	0	0	0	0	0	0	0	0	0	0	0	1	0	0	0	0	1	0	135	90	90	138	122.5	92	0	0	0
75	1	2189	0	1	137.25	49.4743	1	0	0	0	0	0	0	0	0	0	0	0	0	0	0	0	0	0	0	1	0	0	0	0	1	114	299.25	318.075	357.55	304	360	0	0	0	0
76	1	2920	0	1	133	56.6011	1	0	0	0	0	0	0	0	0	0	0	0	0	0	0	0	0	0	0	0	0	0	0	0	1	0	0	0	0	0	0	0	10.375	31.375	10.5
76	2	1685	0	0	86.25	57.1898	0	0	0	0	0	0	0	0	0	0	0	0	0	0	0	0	0	0	0	0	0	0	0	0	1	0	0	0	28.5	43	0	0	0	0	0
77	2	2920	0	0	0	44.2832	0	1	0	0	0	0	0	0	0	0	0	0	0	0	0	0	1	0	0	0	0	0	1	0	1	1.75	0	0	39	99	0	139.5	150	336	0
77	1	2546	0	1	172.5	48.6639	0	0	0	1	0	0	0	0	0	0	0	0	0	0	0	0	0	0	0	0	0	0	0	0	1	211.35	0	66	22.5	0	0	0	0	0	0
78	2	2360	0	0	86.75	46.4188	0	0	0	0	0	0	0	0	0	0	0	0	0	0	0	0	0	0	0	0	0	0	0	0	0	84	78.25	78.5	85.75	84	183.5	61	0	0	0
78	1	840	0	1	214.25	82.5266	0	0	0	0	0	0	0	0	0	0	0	0	0	0	0	0	0	0	0	0	0	0	0	1	1	345	0	0	0	0	0	0	0	0	0
79	1	2624	0	1	129	61.5321	0	0	0	0	0	0	0	0	0	0	0	0	0	0	0	0	0	0	0	0	0	0	0	1	0	220.75	183.5	268.25	252.75	276	252.75	262.5	21.75	0	0
79	2	2234	0	0	0	46.7638	1	0	0	0	0	0	0	0	0	0	0	0	0	0	0	0	0	0	0	0	0	0	0	0	0	127.5	186	73	14	91.75	155.5	0	0	0	0
80	2	2350	0	0	67.5	70.3674	1	0	0	0	0	0	0	0	0	0	0	0	0	0	0	0	0	0	0	0	0	0	0	0	0	78.75	141.75	42	0	0	0	0	0	0	0
80	1	742	0	1	277.5	70.9342	0	0	0	0	0	0	0	0	0	0	0	0	0	0	0	0	0	0	0	0	0	0	0	0	0	267	261.75	0	0	0	0	0	0	0	0
81	2	2776	0	0	0	78.8687	0	0	0	0	0	0	0	0	0	0	0	0	0	0	0	0	0	0	0	1	0	0	1	0	1	0	0	0	0	0	0	0	0	0	0
81	1	2197	0	1	187	36.7868	0	0	0	0	0	0	0	0	0	0	0	0	0	0	0	0	0	0	0	0	0	0	0	1	0	235.75	183	232.5	272	218.5	134.5	0	0	0	0
82	1	2920	0	1	206.75	64.3139	1	0	0	0	0	0	0	0	0	0	0	0	0	0	0	0	0	0	0	0	0	0	0	1	1	270.75	73.5	0	0	0	0	0	0	0	0
82	2	1632	0	0	82.5	42.1668	1	0	0	0	0	0	0	0	0	0	0	0	0	0	0	0	0	0	0	0	0	0	0	1	0	157.5	348	360	210	135	0	0	0	0	0
83	1	2910	0	1	138.25	53.9125	0	0	0	0	0	0	0	0	0	0	0	0	0	0	0	0	0	0	0	1	0	0	0	0	1	220.5	231	189	86	123.675	150.95	175.5	42	0	0
83	2	2395	0	0	0	44.8253	1	0	0	0	0	0	0	0	0	0	0	0	0	0	0	0	1	0	0	1	0	0	1	0	1	0	120	135	75	0	0	0	0	0	0
84	1	2920	0	1	213.5	69.7788	1	0	0	0	0	0	0	0	0	0	0	0	0	0	0	0	0	0	0	0	0	0	0	0	1	152.5	0	64.6	232.35	333	184.5	184.5	368.5	196	0
84	2	305	0	0	0	70.006	0	0	0	0	0	0	0	0	0	0	0	0	0	0	0	0	0	0	0	0	0	0	0	0	1	0	0	0	0	0	0	0	0	0	0
85	1	2920	0	1	125	65.995	1	0	0	0	0	0	0	0	0	0	0	0	0	0	0	0	1	0	0	0	1	0	0	0	1	182	168	84	0	0	7.5	0	0	0	0
85	2	1975	0	0	82.5	73.1437	0	0	0	0	0	0	0	0	0	0	0	0	0	0	0	0	0	0	0	0	0	1	0	0	0	67.5	67.5	82.5	90	90	22.5	0	0	0	0
86	2	2314	0	0	34.5	51.7961	1	0	0	0	0	0	0	0	0	0	0	0	0	0	0	0	0	0	0	0	0	1	0	1	0	0	0	0	86	100.5	86	0	0	0	0
86	1	2265	0	1	165.875	52.0288	1	0	0	0	0	0	0	0	0	0	0	0	0	0	0	0	0	0	0	0	0	1	0	1	0	60	187	180	22.5	3.5	0	0	0	0	0
87	1	2777	0	1	138.5	56.2753	1	0	0	0	0	0	0	0	0	0	0	0	0	0	0	0	0	0	0	1	1	0	0	0	1	140.5	126	109.5	147.7	212.8	94.65	1.75	0	0	0
87	2	2490	0	0	0	56.0618	0	0	1	0	0	0	0	0	0	0	0	0	0	0	0	0	0	0	0	0	0	1	0	1	1	0	0	0	0	0	85.5	138	0	0	0
88	2	2854	0	0	0	47.4838	1	0	0	0	0	0	0	0	0	0	0	0	0	0	0	0	0	0	0	0	0	0	0	0	1	14	56	21	56	98	14	38.5	2.25	0	0
88	1	2659	0	1	279	47.2703	1	0	1	0	0	0	0	0	0	0	0	0	0	0	0	0	0	0	0	0	0	0	0	0	1	231	227.2	292.4	241.5	172	128	170.5	35	0	0
89	2	2920	0	0	75.25	39.9984	1	0	0	0	0	0	0	0	0	0	0	0	0	0	0	1	0	0	0	1	0	0	0	0	1	84	84	69.25	58.5	87.5	134.25	86	150.75	144	143.5
89	1	2408	0	1	212.5	42.3721	1	0	0	0	0	0	0	0	0	0	0	0	0	0	0	0	0	0	0	1	0	0	0	1	1	122	213.5	181.5	184	199	138.5	92.5	0	0	0
90	2	2920	0	0	0	52.0233	1	0	0	0	0	0	0	0	0	0	0	0	0	0	0	0	0	0	0	0	0	0	0	0	0	0	0	1.5	0	234.75	213.75	193.5	193.5	71.4	0
90	1	1851	0	1	97.5	52.7352	0	0	0	0	0	0	0	0	0	0	0	0	0	0	0	0	0	0	0	0	0	0	0	0	0	112.5	180	180	180	135	0	0	0	0	0
91	1	2920	0	1	100.5	33.5095	0	0	0	0	0	0	0	0	0	0	0	0	0	0	0	0	0	0	0	0	0	0	0	0	0	0	0	0	0	0	0	0	0	0	0
91	2	1086	1	0	39.5	44.4393	1	0	0	0	0	0	0	0	0	0	0	0	0	0	0	1	0	0	0	0	0	0	0	0	0	42.25	10.5	97.5	0	0	0	0	0	0	0
92	1	2604	0	1	164	63.6732	0	0	0	0	0	0	0	0	0	0	0	0	0	0	0	0	0	0	0	0	0	0	0	1	0	149	171.5	207	214.5	236.25	236.25	344.2	35.75	0	0
92	2	2439	0	0	0	48.7378	1	0	0	0	0	0	0	0	0	0	0	0	0	0	0	0	0	0	0	0	0	0	0	0	0	0	0	0	0	0	0	48	0	0	0
93	2	2258	0	0	21	64.6205	1	0	0	0	0	0	0	0	0	0	0	0	0	0	0	0	0	0	0	0	1	0	0	0	0	1.75	0	0	0	12.25	51.5	21	0	0	0
93	1	1045	0	1	196	66.4741	1	0	0	0	0	0	0	0	0	0	0	0	0	0	0	0	0	0	0	0	0	0	0	0	0	182	182.5	17.25	0	0	0	0	0	0	0
94	2	2542	0	0	0	68.5084	1	0	0	0	0	0	0	0	0	0	0	0	0	0	0	0	0	0	0	1	0	0	0	1	1	0	0	175.5	146.143	0	0	0	0	0	0
94	1	1369	0	1	93.75	74.4743	0	0	0	0	0	0	0	0	0	0	0	0	0	0	0	0	0	0	0	1	0	1	0	0	1	46.75	52.5	252	140	0	0	0	0	0	0
95	1	2920	0	1	196.75	59.5143	0	0	0	0	0	0	0	0	0	0	0	0	0	0	0	0	0	0	0	0	0	0	0	0	1	280	308	308	206	241	273	211	180	0	0
95	2	1451	0	0	0	46.657	1	0	1	0	0	0	0	0	0	0	0	0	0	0	0	1	0	0	0	0	1	0	0	0	0	156.5	186.5	99.5	171.5	0	0	0	0	0	0
96	1	2920	0	1	255.4	51.5278	1	0	0	0	0	0	0	0	0	0	0	0	0	0	0	0	0	0	0	0	1	0	0	0	1	299.075	46.2	126	184	119	241.85	133	0	0	0
96	2	1192	0	0	26.25	31.6449	1	0	0	0	0	0	0	0	0	0	0	0	0	0	0	0	0	0	0	0	0	0	0	0	0	0	0	0	0	0	0	0	0	0	0
97	2	2920	0	0	37.5	69.4639	0	0	0	0	0	0	0	0	0	0	0	0	0	0	0	0	0	0	0	0	0	0	0	0	1	0	0	0	109.25	70	247.775	391.85	391.85	26.35	0
97	1	2847	0	1	144	47.336	0	0	1	0	0	0	0	0	0	0	0	0	0	0	0	0	0	0	0	0	0	0	0	0	0	225	202.5	67.5	0	0	0	7	52.5	0	0
98	1	2920	0	1	220.5	58.326	1	0	0	1	0	0	0	0	0	0	0	0	0	0	0	0	0	0	0	0	0	0	1	0	1	305	0	0	45.75	0	213.5	106.5	274.5	335.5	259.25
98	2	829	0	0	44	42.9471	0	0	0	0	0	0	0	0	0	0	0	0	0	0	0	0	0	0	0	0	0	0	1	0	0	167	113.5	28.5	0	0	0	0	0	0	0
99	1	2920	0	1	136.25	50.501	1	0	1	0	0	0	0	0	0	0	0	0	0	0	0	1	0	0	0	0	0	0	0	0	1	140	203	231	291	196	0	0	0	0	0
99	2	934	0	0	45.625	46.5447	1	1	0	0	0	0	0	0	0	0	0	0	0	0	0	1	0	0	0	0	1	0	0	0	1	0	93	31.5	0	0	0	0	0	0	0
100	2	2920	0	0	0	48.0177	1	0	1	0	0	0	0	0	0	0	0	0	0	0	0	0	0	0	0	0	0	0	0	0	1	0	0	120	163.5	222.7	238	215.05	238	107.1	0
100	1	2490	0	1	119.5	63.7334	0	0	0	0	0	0	0	0	0	0	0	0	0	0	0	0	0	0	0	1	0	0	0	0	0	0	0	0	0	0	0	0	0	0	0
101	2	2267	0	0	0	53.8413	1	0	0	0	0	0	0	0	0	0	0	0	0	0	0	0	0	0	0	0	0	0	0	0	0	0	0	0	0	159	60.5	0	0	0	0
101	1	82	0	1	140	54.3259	0	0	0	0	0	0	0	0	0	0	0	0	0	0	0	0	0	0	0	0	0	0	0	0	0	0	0	0	0	0	0	0	0	0	0
102	1	2920	0	1	171.5	69.5789	1	0	0	0	0	0	0	1	0	0	0	0	0	0	0	0	0	0	0	0	0	0	0	0	1	143.5	175	168	119	84	192.75	273	252	168	0
102	2	2920	0	0	34	57.0283	0	0	1	0	0	0	0	0	0	0	0	0	0	0	0	0	0	0	0	0	0	0	0	1	0	17.5	7	0	84	71.75	84	147.5	120	130	0
103	1	2920	0	1	182	52.4587	1	0	0	0	0	0	0	0	0	0	0	0	0	0	0	0	0	0	0	0	0	0	0	0	1	441	302.35	247.775	202.3	238	239.65	290.7	302.6	63.7	0
103	2	2920	0	0	0	52.4066	1	0	0	0	0	0	0	0	0	0	0	0	0	0	0	0	0	0	0	0	0	0	0	0	1	0	117.25	308	280	56	0	0	0	84	0
104	1	2920	0	1	299.25	57.8195	1	0	0	0	0	0	0	0	0	0	0	0	0	0	0	0	1	0	0	0	0	0	0	0	1	231	283.5	370.5	256.5	63	0	0	0	0	0
104	2	2289	0	0	28	89.9491	1	0	0	1	0	0	0	0	0	0	0	1	0	0	0	1	0	0	0	0	0	1	0	0	1	0	0	0	0	0	0	0	0	0	0
105	1	2920	0	1	182	56.5464	1	0	0	0	0	0	0	0	0	0	0	0	0	0	0	0	0	0	0	0	0	0	0	1	0	168	168	158.5	241.5	259.5	255	231	210.75	168.75	0
105	2	2285	0	0	60	64.8752	0	0	1	0	0	0	0	0	0	0	0	0	0	0	0	0	0	0	0	0	0	0	0	0	1	75	75	120	165	81.5	113.5	0	0	0	0
106	1	2057	0	1	247.5	57.3322	0	0	0	0	0	0	0	0	0	0	0	0	0	0	0	0	0	0	0	0	0	0	0	1	0	204	178.25	164	164	179	101.5	0	0	0	0
106	2	221	0	0	56.65	73.7378	1	0	0	0	0	0	0	0	0	0	0	0	0	0	0	1	0	0	0	0	1	0	0	0	1	61.5	0	0	0	0	0	0	0	0	0
107	2	2476	0	0	0	63.6896	1	0	0	1	0	0	0	0	0	0	0	0	0	0	0	0	1	0	0	1	0	0	0	0	1	0	14	49	28.75	0	0	0	0	0	0
107	1	244	0	1	158.5	62.9038	1	0	0	0	0	0	0	1	0	0	0	0	0	0	1	0	1	0	0	1	0	0	0	0	0	87	0	0	0	0	0	0	0	0	0
108	1	1447	0	1	105	61.7649	0	0	0	0	0	0	0	0	0	0	0	0	0	0	0	0	0	0	0	0	0	0	0	0	1	11.5	0	0	43.75	0	0	0	0	0	0
108	2	932	1	0	0	61.7676	0	0	0	0	0	0	0	0	0	0	0	0	0	0	0	0	0	0	0	0	0	0	0	0	1	261.75	192.75	121.75	0	0	0	0	0	0	0
109	2	2791	0	0	73.5	58.0769	0	0	0	0	0	0	0	0	0	0	0	0	0	0	0	0	1	0	0	0	0	0	0	1	0	84	98	134	161.5	84	140	154	98	0	0
109	1	2549	0	1	165	71.3202	1	0	0	0	0	0	0	0	0	0	0	0	0	0	0	0	0	0	0	0	0	0	0	0	1	147.467	168	154	154	154	126	154	0	0	0
110	1	2920	0	1	166.75	74.4086	0	0	0	0	0	0	0	0	0	0	0	0	0	0	0	0	0	0	0	0	0	1	1	1	0	181.5	155	170	168	168.5	70	184.5	196	112	0
110	2	2920	0	0	0	64.5001	0	0	0	0	0	0	0	0	0	0	0	0	0	0	0	0	0	0	0	0	0	0	0	0	1	0	0	42	57	52.5	70	105	157.5	189	0
111	2	2845	0	0	15	45.7617	1	0	0	0	0	0	0	0	0	0	0	0	0	0	0	0	0	0	0	0	0	0	0	0	0	0	3.5	0	0	0	0	0	0	0	0
111	1	2639	0	1	187	67.5775	1	0	1	0	0	0	0	0	0	0	0	0	0	0	0	0	0	0	0	0	0	0	0	0	1	165	159	168	171	180	171	126	28	0	0
112	1	2887	0	1	100.5	55.5635	1	0	0	0	0	0	0	0	0	0	0	0	0	0	0	0	0	0	0	0	0	1	0	1	1	119	152.225	0	6.75	17.5	132.5	42	42	0	0
112	2	2749	0	0	0	43.1086	1	0	0	0	0	0	0	0	0	0	0	0	0	0	0	1	0	0	0	0	1	1	0	1	0	0	0	0	0	0	0	0	0	0	0
113	1	2920	0	1	229.5	49.2608	1	0	0	0	0	0	0	0	0	0	0	0	0	0	0	0	0	0	0	0	0	0	0	0	1	276	338.95	84.4	167.45	131.5	349.5	308	336	273	0
113	2	2920	0	0	0	49.2772	1	0	0	0	0	0	0	0	0	0	0	0	0	0	0	0	0	0	0	0	0	0	0	0	1	0	0	1.75	10.5	17.5	0	14	231	273	84
114	2	2917	0	0	0	70.8165	1	0	0	0	0	0	0	0	0	0	0	0	0	0	0	0	0	0	0	0	0	1	0	0	1	75	300	294.75	344.25	344.25	80.25	30.5	0	0	0
114	1	2744	0	1	139.25	48.6173	1	0	0	0	0	0	0	0	0	0	0	0	0	0	0	0	0	0	0	0	0	1	0	0	0	140	154	168	145.5	172	171	143.5	71.5	0	0
115	2	2920	0	0	0	21.4051	1	0	0	0	0	0	0	0	0	0	0	0	0	0	0	0	0	0	0	0	1	0	0	0	1	22.5	95.25	101.5	171.75	147.75	99	0	0	0	0
115	1	879	0	1	175	52.7242	1	0	0	0	0	0	0	0	0	0	0	0	0	1	0	0	0	0	0	0	0	1	0	1	1	126	189	63	0	0	0	0	0	0	0
116	1	1972	0	1	122	67.2352	0	0	0	0	0	0	0	0	0	0	0	0	0	0	0	0	0	0	0	0	0	0	0	0	0	152.5	145	213.5	0	0	0	0	0	0	0
116	2	1494	0	0	0	81.4615	0	0	0	0	0	0	0	0	0	0	0	0	0	0	0	0	0	0	0	0	0	0	0	1	0	0	0	0	7.5	3.75	0	0	0	0	0
117	1	2404	0	1	258.5	93.5494	0	0	0	0	0	0	0	0	0	0	0	0	0	0	0	0	1	0	0	0	0	0	1	0	1	258.5	230	230	230	244	230	129.5	0	0	0
117	2	1062	0	0	0	47.6646	1	0	0	0	1	0	0	1	0	0	0	0	0	0	0	0	0	0	0	0	1	0	0	0	0	14.5	0	0	0	0	0	0	0	0	0
118	2	2920	0	0	0	66.5754	1	0	0	0	0	0	0	0	0	0	0	0	0	0	0	0	1	0	0	0	0	0	0	0	0	0	0	0	76.25	15.25	0	0	5	0	0
118	1	2451	0	1	129	73.2532	0	0	0	0	0	0	0	0	0	0	0	0	0	0	0	0	0	0	0	0	0	0	0	0	0	172.25	229.5	229.5	222.75	201.5	144	136.65	0	0	0
119	1	2346	0	1	103	43.8753	0	0	0	0	0	0	0	0	0	0	0	0	0	0	0	0	0	0	0	0	0	0	0	0	0	30.5	0	59	164.5	261	243.75	148	0	0	0
119	2	2259	0	0	3.5	65.7787	0	0	1	0	0	0	0	0	0	0	0	0	0	0	0	0	0	0	0	0	0	0	0	0	1	15	35.75	85.25	70.75	128	170	28.5	0	0	0
120	2	2259	0	0	57	61.283	0	0	0	0	0	0	0	0	0	0	0	0	0	0	0	0	0	0	0	0	0	0	0	0	0	141.75	211.5	210	182	287	308	56	0	0	0
120	1	1345	0	1	150	75.7009	0	0	0	0	0	0	0	0	0	0	0	0	0	0	0	0	0	0	0	0	0	0	0	1	0	165	165	150	90	0	0	0	0	0	0
121	1	2890	0	1	144.275	50.9665	1	0	0	0	0	0	0	0	0	0	0	0	0	0	0	0	0	0	0	0	0	0	0	0	1	0	146.65	42	312.55	420.75	442.425	356.25	402.9	0	0
121	2	2659	0	0	42	29.6846	0	0	0	0	0	0	0	0	0	0	0	0	0	0	0	0	0	0	0	0	0	0	0	0	0	0	0	0	0	0	0	0	0	0	0
122	2	2812	0	0	0	53.1021	1	0	1	0	0	0	0	0	0	0	0	0	0	0	0	0	0	0	0	0	0	1	0	0	0	0	0	0	0	0	0	0	0	0	0
122	1	2431	0	1	234.75	53.5182	0	0	1	0	0	0	0	0	0	0	0	0	0	0	0	0	0	0	0	0	0	0	1	0	1	140	84	21	0	0	0	42	0	0	0
123	2	2675	0	0	0	43.2264	1	0	0	0	0	0	0	0	0	0	0	0	0	0	0	0	0	0	0	0	0	0	0	0	1	0	0	45	120	120	135	157.5	45	0	0
123	1	1421	0	1	132.75	43.2401	1	0	1	0	0	0	0	0	0	0	0	0	0	0	0	0	0	0	0	0	0	0	0	0	1	45	121.5	123	92	0	0	0	0	0	0
124	1	2920	0	1	113	63.2132	1	0	0	0	0	0	0	0	0	0	0	0	0	0	0	0	0	0	0	0	0	0	0	1	1	147.5	145.75	225	259	336	336	392	252	0	0
124	2	1591	0	0	17.5	41.5124	1	0	0	0	0	0	0	0	0	0	0	0	0	0	0	0	0	0	0	0	0	0	0	1	0	313.65	340	366.35	549.525	22.5	0	0	0	0	0
125	2	2920	0	0	37.5	63.8101	0	0	0	0	0	0	0	0	0	0	0	0	0	0	0	0	1	0	0	0	0	0	0	1	0	0	0	7	168	168	231	262.5	192.5	98	0
125	1	1638	0	1	155.75	55.8975	0	0	0	0	0	0	0	0	0	0	0	0	0	0	0	0	0	0	0	0	0	0	0	0	0	236.75	101.75	230.5	305.75	182.75	0	0	0	0	0
126	2	2868	0	0	0	48.026	1	0	0	0	0	0	0	0	0	0	0	0	0	0	0	0	0	0	0	0	0	1	0	1	1	0	0	7.5	82.5	97.5	90	82.5	63	0	0
126	1	776	1	1	236	45.2743	1	0	0	0	0	0	0	0	0	0	0	0	0	0	0	1	0	0	0	0	0	1	0	0	1	260.226	249	0	0	0	0	0	0	0	0
127	1	2920	0	1	94.75	70.9287	1	0	0	0	0	0	0	0	0	0	0	0	0	0	0	0	0	0	0	0	1	1	1	0	1	0	19.25	228.75	235.25	177	222	346	126	45.75	23
127	2	2395	0	0	0	55.2459	1	0	0	0	0	0	0	0	0	0	0	0	0	0	0	0	0	0	0	0	0	0	0	0	1	30	82.5	76.25	96.75	75.75	83.75	92	0	0	0
128	1	2920	0	1	109	66.9259	1	0	0	0	0	0	0	0	0	0	0	0	0	0	0	0	1	0	0	0	0	1	0	0	0	0	0	0	0	70.25	126	147	63	0	0
128	2	2920	0	0	6.475	53.8386	0	0	0	0	0	0	0	0	0	0	0	0	0	0	0	0	0	0	0	0	0	0	0	0	0	214.2	0	76	70	128	140	112	0	28	0
129	2	2920	0	0	57	48.2231	1	1	0	0	0	0	0	0	0	0	0	0	0	0	0	0	0	0	0	0	0	0	0	0	1	294	28	0	226.1	214.2	238	327.25	430.95	249.9	0
129	1	2226	0	1	181	41.7807	1	0	0	0	0	0	0	0	0	0	0	0	0	0	0	0	1	0	0	0	0	1	0	0	0	274.5	214.5	361.5	338	302.3	365.5	0	0	0	0
130	2	2518	0	0	0	71.156	0	0	0	1	0	0	0	0	0	0	0	0	0	0	0	0	0	0	0	0	0	0	0	1	0	0	0	0	137.25	262.5	189	189	0	0	0
130	1	2055	0	1	165.25	78.5894	0	0	0	1	0	0	0	0	0	0	0	0	0	0	0	0	0	0	0	0	0	0	0	0	1	0	0	0	0	0	0	0	0	0	0
131	2	2920	0	0	0	41.9642	1	0	0	0	0	0	0	0	0	0	0	0	0	0	0	0	0	0	0	0	0	0	0	1	1	0	28	168	284.95	216.45	77	168	168	140	0
131	1	2533	0	1	184	31.7818	1	0	0	0	0	0	0	0	0	0	0	0	0	0	0	1	0	0	0	0	0	0	0	1	0	35	133	172	120	90	135	157.5	0	0	0
132	1	2871	0	1	160	44.8554	1	0	0	0	0	0	0	0	0	0	0	0	0	0	0	0	0	0	0	0	1	0	0	0	1	0	0	0	0	0	0	0	0	0	0
132	2	1284	0	0	28	78.4498	1	0	0	0	0	0	0	0	0	0	0	0	0	0	0	1	0	0	0	0	0	1	0	0	1	0	0	0	0	0	0	0	0	0	0
133	2	2920	0	0	14.25	64.7793	0	0	0	0	0	0	0	1	0	0	0	0	0	0	0	0	0	0	0	0	0	0	0	0	0	0	0	0	10.5	215	230.5	246	230.5	268.5	107.5
133	1	2167	0	1	195	75.2902	1	0	0	1	0	0	0	0	0	0	0	0	0	0	0	0	0	0	0	0	0	0	0	0	1	171.5	171.5	161	136.5	144.5	90.75	0	0	0	0
134	2	2920	0	0	21	51.9877	1	0	0	0	0	0	0	0	0	0	0	0	0	0	0	0	0	0	0	0	0	0	0	0	1	89	187.5	112.5	25.5	0	0	0	0	0	0
134	1	820	0	1	149.5	66.6931	0	0	0	0	0	0	0	0	0	0	0	0	0	0	0	0	0	0	0	0	0	0	0	1	1	150.5	84.7	2.975	0	0	0	0	0	0	0
135	2	2920	0	0	0	35.9079	0	0	1	0	0	0	0	0	0	0	0	0	0	0	0	0	0	0	0	0	0	0	1	0	1	0	0	0	0	0	0	0	23	154	0
135	1	2366	0	1	199.917	38.1557	0	0	0	0	0	0	0	0	0	0	0	0	0	0	0	0	0	0	0	0	0	0	0	0	1	69	280.6	365.5	328.3	234.6	78.2	37.75	0	0	0
136	1	2920	0	1	151.75	57.2391	1	0	0	0	0	0	0	0	0	0	0	0	0	0	0	0	0	0	0	0	0	0	0	0	1	91.5	106.5	105	90	120	93	145	223.5	368.25	0
136	2	1160	0	0	89.35	73.0396	0	0	0	0	0	0	0	0	0	0	0	0	0	0	0	0	0	0	0	1	0	0	0	0	0	99	110.5	183	30.5	0	0	0	0	0	0
137	2	2580	0	0	0	76.4867	0	0	0	0	0	0	0	0	0	0	0	0	0	0	0	0	0	0	0	0	0	0	0	1	0	38.25	0	0	168.5	261.071	245.5	260.5	0	0	0
137	1	1029	0	1	151.75	77.7735	1	0	1	1	0	0	0	0	0	0	0	0	0	0	0	0	0	0	0	0	0	0	0	0	1	84.75	112	91	0	0	0	0	0	0	0
138	2	2920	0	0	7	75.4819	1	0	0	0	0	0	0	0	0	0	0	0	0	0	0	0	0	0	0	0	0	0	0	0	1	0	0	0	0	0	0	0	0	0	0
138	1	2437	0	1	102.5	69.7952	1	0	0	1	0	0	0	0	0	0	0	0	0	0	0	0	0	0	0	0	0	0	0	0	1	0	0	0	0	0	0	0	0	0	0
139	1	2862	0	1	112.5	53.8002	1	0	0	0	0	0	0	0	0	0	0	0	0	0	0	0	0	0	0	0	0	0	0	1	0	135	75	90	75	152	207	288.75	225	0	0
139	2	150	1	0	90	61.7238	1	0	0	0	0	0	0	0	0	0	0	0	0	0	0	0	0	0	0	0	0	0	0	0	1	250	14	0	0	0	0	0	0	0	0
140	1	2920	0	1	171	77.0753	0	0	0	0	0	0	0	0	0	0	0	0	0	0	0	0	0	0	0	0	0	0	1	1	0	285	143.5	128	140	126	0	0	0	0	0
140	2	1177	0	0	52.5	77.0753	0	0	1	0	0	0	0	0	0	0	0	0	0	0	0	0	0	0	0	0	0	0	1	1	0	28	0	21	0	0	0	0	0	0	0
141	1	2020	0	1	164.5	57.2719	1	0	1	0	0	0	0	0	0	0	0	0	0	0	0	0	0	0	0	0	1	0	0	0	1	168	308	350	252	326	168	0	0	0	0
141	2	1226	0	0	0	59.8593	0	0	0	0	0	0	0	0	0	0	0	0	0	0	0	0	0	0	0	0	0	0	0	0	1	215	230.5	184.5	61.5	0	0	0	0	0	0
142	1	2920	0	1	180	71.824	1	0	0	0	0	0	0	0	0	0	0	0	0	0	0	1	1	0	0	0	0	0	0	0	0	225	193.75	215.25	206.304	0	0	0	0	0	21
142	2	760	0	0	22.75	86.554	0	0	0	0	0	0	0	0	0	0	0	0	0	0	0	0	0	0	0	0	0	1	0	0	0	0	0	0	0	0	0	0	0	0	0
143	2	2920	0	0	0	73.8419	0	0	0	0	0	0	0	0	0	0	0	0	0	0	0	0	0	0	0	0	0	0	0	0	1	0	0	0	0	0	0	74.85	101	3.875	0
143	1	1888	0	1	209.2	93.8807	0	0	0	0	0	0	0	0	0	0	0	0	0	0	0	0	0	0	0	0	0	1	0	0	1	42.75	0	0	0	42.75	0	0	0	0	0
144	2	2920	0	0	0	73.3353	0	0	0	0	0	0	0	0	0	0	0	0	0	0	0	0	0	0	0	0	0	0	0	0	1	14	175	168	154	168	168	129	168	28	0
144	1	2709	0	1	167	88.5473	0	0	0	0	0	0	0	0	0	0	0	0	0	0	0	0	0	0	0	1	0	0	0	0	0	126	154	168	126	84	70.75	93	28.75	0	0
145	2	2913	0	0	0	75.9528	0	0	0	0	0	0	0	0	0	0	0	0	0	0	0	0	0	0	0	0	0	0	0	0	1	0	0	0	0	48.45	0	0	0	0	0
145	1	2440	0	1	147	68.0375	0	0	0	0	0	0	0	0	0	0	0	0	0	0	0	0	0	0	0	0	0	0	0	1	0	126	119.25	21	0	0	0	0	0	0	0
146	2	2237	0	0	34.5	54.0905	0	0	0	0	0	0	0	0	0	0	0	0	0	0	0	0	0	0	0	0	0	0	0	0	0	17.5	21	14	14	14	38.5	0	0	0	0
146	1	2225	0	1	166	75.1259	1	0	0	0	0	0	0	0	0	0	0	0	0	0	0	0	0	0	0	0	0	0	0	0	1	252	264.75	143	163.5	172	125	0	0	0	0
147	2	2012	0	0	61.75	60.3357	0	0	0	0	0	0	0	0	0	0	0	0	0	0	0	0	0	0	0	0	0	0	0	1	0	0	0	0	0	0	3.25	0	0	0	0
147	1	60	0	1	105.25	52.653	1	1	0	0	0	0	1	0	0	0	0	0	0	0	0	0	1	0	0	0	1	0	1	0	1	20.25	0	0	0	0	0	0	0	0	0
148	2	2859	0	0	2.75	65.3871	0	0	0	0	0	0	0	0	0	0	0	0	0	0	0	0	0	0	0	0	0	0	0	0	0	15	0	45	0	15	15	0	74.85	0	0
148	1	791	0	1	138.5	65.4693	0	0	0	0	0	0	0	0	0	0	0	0	0	0	0	0	0	0	0	0	0	0	0	0	0	52.5	126	0	0	0	0	0	0	0	0
149	2	2769	0	0	79	40.8526	1	1	0	0	0	0	0	0	0	0	0	0	0	0	0	0	0	0	0	0	1	0	0	0	1	0	0	0	0	0	0	0	0	0	0
149	1	2192	0	1	129.5	44.6337	1	0	0	0	0	0	0	0	0	0	0	0	0	0	0	0	0	0	0	0	0	0	0	0	1	0	0	0	175	129.5	168	0	0	0	0
150	2	2909	0	0	0	42.9142	0	0	0	0	0	0	0	0	0	0	0	0	0	0	0	0	0	0	0	0	0	0	0	0	1	75	105	135	135	135	84	0	81.75	0	0
150	1	1299	0	1	258	58.3233	0	0	0	0	0	0	0	0	0	0	0	1	0	0	0	0	0	0	0	1	0	0	0	0	0	191.25	212.25	154.5	86.25	0	0	0	0	0	0
151	2	2920	0	0	66.75	39.8094	0	0	0	0	0	0	0	0	0	0	0	0	0	0	0	0	0	0	0	0	0	0	0	0	0	0	35.5	98	0	23.5	115.5	112	127.4	95.2	0
151	1	2405	0	1	228	61.9647	0	0	0	0	0	0	0	0	0	0	0	0	0	0	0	0	0	0	0	0	0	0	0	0	1	168	322	308	336	312	72	0	0	0	0
152	1	2920	0	1	153.375	44.4831	1	0	0	0	0	0	0	0	0	0	0	0	0	0	0	0	0	0	0	0	1	0	0	0	1	233.25	231	264	225	140	226	199	127.75	78	71.5
152	2	2326	0	0	30	57.2665	0	0	0	0	0	0	0	0	0	0	0	0	0	0	0	0	0	0	0	0	0	1	1	1	0	45.75	63	99.75	168	256.2	333.2	95.2	0	0	0
153	2	2644	0	0	0	65.7266	1	0	0	0	0	0	0	0	0	0	0	0	0	0	0	0	0	0	0	0	0	0	0	1	0	0	0	0	0	0	0	92.25	23	0	0
153	1	156	0	1	248.25	51.5059	1	0	0	0	0	0	0	0	0	0	0	0	0	0	0	0	0	0	0	0	0	0	0	0	0	98.5	0	0	0	0	0	0	0	0	0
154	2	2920	0	0	15	85.6889	0	0	0	0	0	0	0	0	0	0	0	0	0	0	0	0	0	0	0	0	0	0	0	0	0	14	33.5	45.5	204	35	50	103.25	105	0	0
154	1	620	0	1	273.75	80.3526	0	0	1	1	0	0	0	0	0	0	0	1	0	0	0	0	0	0	0	0	0	0	0	0	0	0	0	0	0	0	0	0	0	0	0
155	1	2920	0	1	200	76.1308	1	0	0	0	0	0	0	0	0	0	0	0	0	0	0	0	0	0	0	0	1	0	0	0	1	230.5	215	230.5	107.5	0	0	0	0	0	0
155	2	2135	0	0	0	78.7044	0	0	0	0	0	0	0	0	0	0	0	0	0	0	0	0	0	0	0	0	0	0	0	0	1	0	0	0	0	0	0	0	0	0	0
156	2	1279	0	0	15.75	74.3292	0	0	0	0	0	0	0	0	0	0	0	0	0	0	0	0	0	0	0	0	0	1	0	0	1	0	0	0	0	0	0	0	0	0	0
156	1	1114	0	1	130.25	63.5856	1	0	1	1	0	0	0	0	0	0	0	0	0	0	0	0	0	0	0	1	0	0	0	0	0	107.5	77	52.275	0	0	0	0	0	0	0
157	1	2920	0	1	459	45.6741	0	1	0	0	0	0	0	0	0	0	0	0	0	0	0	0	1	0	0	0	0	0	0	0	1	405.7	0	15	0	0	0	0	0	0	0
157	2	2416	0	0	0	53.6825	0	0	0	0	0	0	0	0	0	0	0	0	0	0	0	0	0	0	0	0	0	0	0	0	1	243.917	137.25	137.25	137	0	10.5	0	0	0	0
158	2	2919	0	0	0	79.5586	0	0	0	0	0	0	0	0	0	0	0	0	0	0	0	0	0	0	0	0	0	1	0	1	0	0	38.5	63	84	84	70.75	0	0	0	0
158	1	748	0	1	271.75	77.7899	1	0	0	0	0	0	0	1	0	0	0	0	0	0	0	0	1	0	0	0	0	1	0	1	0	171	171	0	0	0	0	0	0	0	0
159	1	2920	0	1	157	44.7322	0	0	0	0	0	0	0	0	0	0	0	0	0	0	0	0	0	0	0	0	0	0	0	0	1	129	225	270	330	351	330	270	240	210	0
159	2	2920	0	0	0	42.6843	0	0	0	0	0	0	0	0	0	0	0	0	0	0	0	0	0	0	0	0	0	1	0	0	0	0	0	0	0	0	76.5	100.5	112.5	112.5	0
160	2	2920	0	0	0	57.6306	0	0	0	0	0	0	0	0	0	0	0	0	0	0	0	0	0	0	0	0	0	0	1	0	0	0	3.5	255.5	370.55	432.225	255	63.75	0	0	0
160	1	1370	0	1	151.75	68.4646	0	0	0	1	0	0	0	0	0	0	0	0	0	0	0	0	0	0	0	0	0	0	0	1	0	0	91.75	293.848	169	0	0	0	0	0	0
161	1	2920	0	1	201.25	40.0148	1	0	0	0	0	0	0	0	0	0	0	0	0	0	0	0	0	0	0	0	0	0	0	0	1	0	69	0	61	122.5	169	130.75	300	45.75	0
161	2	1007	0	0	15	64.793	0	0	0	0	0	0	0	0	0	0	0	0	0	0	0	1	0	0	0	0	0	1	0	1	0	0	0.75	0	0	0	0	0	0	0	0
162	2	2427	0	0	0	68.4043	0	0	0	0	0	0	0	0	0	0	0	0	0	0	0	0	0	0	0	1	0	0	0	0	1	0	0	0	0	0	0	0	0	0	0
162	1	1492	0	1	180.5	60.0454	1	0	0	0	0	0	0	0	0	0	0	0	0	0	0	0	0	0	0	1	0	0	0	1	0	168.5	196	98	84	0	0	0	0	0	0
163	2	2920	0	0	0	48.0944	1	0	1	0	0	0	0	0	0	0	0	0	0	0	0	0	0	0	0	0	0	0	0	1	1	0	0	84	211.5	162	114	0	0	0	0
163	1	439	0	1	153	79.764	0	0	0	1	0	0	0	0	0	0	0	0	0	0	0	0	0	0	0	1	0	0	0	1	1	168	28	0	0	0	0	0	0	0	0
164	2	2202	0	0	5.75	55.3554	1	0	0	0	0	0	0	0	0	0	0	0	0	1	0	0	0	0	0	0	0	0	0	1	0	0	0	0	0	0	0	0	0	0	0
164	1	861	0	1	164.5	68.5221	0	0	0	0	0	0	0	0	0	0	0	0	0	0	0	0	0	0	0	0	0	0	0	0	1	170	182	56	0	0	0	0	0	0	0
165	2	2920	0	0	7.5	50.052	0	0	0	0	0	0	0	0	0	0	0	0	0	0	0	0	0	0	0	0	0	0	0	0	1	0	0	0	94.75	266.5	154	196	141.45	112	0
165	1	2328	0	1	182	49.2608	1	0	0	0	0	0	0	0	0	0	0	0	0	0	0	0	0	0	0	0	0	0	0	0	1	252	252	210	252	252	252	84	0	0	0
166	1	2920	0	1	217	50.1889	0	0	0	0	0	0	0	0	0	0	0	0	0	0	0	0	0	0	0	0	0	0	0	0	1	462	451.5	462	514.5	462	521	420	399	504	147
166	2	2280	0	0	15	27.8885	1	0	1	0	0	0	0	0	0	0	0	0	0	0	0	0	0	0	0	0	0	0	0	0	0	0	157.5	168	28	0	0	0	0	0	0
167	1	2712	0	1	197.75	70.8739	0	0	0	0	0	0	0	0	0	0	0	0	0	0	0	0	0	0	0	0	0	1	0	1	1	256.5	258	258	172.5	164	203	126	56	0	0
167	2	158	0	0	47.375	69.5324	0	0	0	0	0	0	0	0	0	0	0	0	0	0	0	0	0	0	0	1	0	1	1	0	0	21.5	0	0	0	0	0	0	0	0	0
168	2	2920	0	0	17.5	35.8394	1	0	1	0	0	0	0	0	0	0	0	0	0	0	0	0	0	0	0	0	0	0	0	0	0	28	14	7.5	3.5	210.05	105	154	136	42	0
168	1	2785	0	1	154	50.3395	1	0	0	0	0	0	0	0	0	0	0	0	0	0	0	0	0	0	0	0	0	0	0	1	0	112	42	77	70	70	14	53	0	0	0
169	1	2920	0	1	150	68.1141	1	0	0	0	0	0	0	0	0	0	0	0	0	0	0	0	0	0	0	0	0	0	0	0	1	140	98	154	210	186	82.5	0	60	30	0
169	2	2447	0	0	59.25	46.1012	1	0	0	0	0	0	0	0	0	0	0	0	0	0	0	0	0	0	0	0	0	0	0	0	0	0	0	0	0	0	0	0	0	0	0
170	2	2041	0	0	28.5	79.4628	0	0	1	0	0	0	0	0	0	0	0	0	0	0	0	0	0	0	0	0	0	0	0	1	1	0	0	21	70.5	35.7	72.675	0	0	0	0
170	1	1987	0	1	157	64.8587	1	0	0	0	0	0	0	0	0	0	0	0	0	0	0	0	0	0	0	0	0	0	0	0	1	0	0	0	0	0	0	0	0	0	0
171	1	2920	0	1	315.5	34.7881	0	1	0	0	0	0	0	0	0	0	0	0	0	0	0	0	0	0	0	0	1	0	0	0	1	224	182	140	114	326	326	57.35	26.35	369.75	145.35
171	2	2383	0	0	0	38.1913	1	0	0	0	0	0	0	0	0	0	0	0	0	0	0	0	0	0	0	0	0	0	0	0	1	0	0	0	0	0	0	0	0	0	0
172	1	2920	0	1	428.4	61.9647	0	0	0	0	0	0	0	0	0	0	0	0	0	0	0	0	0	0	0	0	0	0	0	0	1	309.4	273.7	261.8	297.5	285.6	285.6	285.6	238	238	142.8
172	2	2920	0	0	0	61.2228	1	0	0	0	0	0	0	0	0	0	0	0	0	0	0	0	0	0	0	0	0	0	0	0	1	231	147	126	70	0	0	77	140	112	0
173	2	2920	0	0	49	41.7178	1	0	0	0	0	0	0	0	0	0	0	1	0	0	0	0	0	0	0	0	0	0	0	0	1	0	0	0	0	8.2	66	0	0	123.2	23.8
173	1	1900	0	1	136.5	59.7634	1	0	0	1	0	0	0	0	0	0	0	0	0	0	1	0	0	0	0	0	0	0	0	1	1	63.25	42	50.875	85	86	0	0	0	0	0
174	1	2692	0	1	210	41.5946	1	0	0	0	0	0	0	0	0	0	0	0	0	0	0	0	0	0	0	0	0	0	0	0	1	252	258	270	220.5	255	219	216	42	0	0
174	2	1900	0	0	0	79.4765	0	0	0	0	0	0	0	0	0	0	0	0	0	0	0	0	0	0	0	1	0	0	0	0	1	70	77	21	98	168	17.5	0	0	0	0
175	1	2920	0	1	217.5	48.8747	0	0	0	0	0	0	0	0	0	0	0	0	0	0	0	0	0	0	0	0	0	0	0	0	0	270	312	210	330	308	0	0	240	0	0
175	2	2920	0	0	0	48.3846	1	0	0	0	0	0	0	0	0	0	0	0	0	0	0	0	0	0	0	0	0	0	0	0	0	0	0	0	0	0	0	0	109	14	0
176	1	2920	0	1	152.5	73.2313	0	0	0	0	0	0	0	0	0	0	0	0	0	0	0	0	0	0	0	0	0	1	0	1	1	275.5	215.5	245.5	345.25	345.75	368.25	330.5	146	46	0
176	2	1772	0	0	0	58.8654	0	0	1	0	0	0	0	0	0	0	0	0	0	0	0	0	0	0	0	0	0	1	0	0	1	0	105	150	165.5	135	0	0	0	0	0
177	1	2834	0	1	157	46.1204	1	0	0	0	0	0	0	0	0	0	0	0	0	0	0	0	0	0	0	0	0	0	0	0	1	15	112.5	82.5	82.5	82.5	82.5	82.5	60	0	0
177	2	1127	0	0	42	46.2709	1	0	1	0	0	0	0	0	0	0	0	0	0	0	0	0	0	0	0	0	0	0	0	0	1	0	0	0	0	0	0	0	0	0	0
178	2	2751	0	0	3	22.5988	1	0	0	0	0	0	0	0	0	0	0	0	0	0	0	0	0	0	0	0	1	0	0	0	0	0	16.5	15	0	0	15	81.75	74.25	0	0
178	1	2715	0	1	184.75	44.7623	1	1	0	0	0	0	0	0	0	0	0	0	0	0	0	0	0	0	0	0	0	0	0	0	1	210	272	121.5	92	161	182	168	56	0	0
179	1	2920	0	1	106	62.3289	1	0	0	0	0	0	0	0	0	0	0	0	0	0	0	1	0	0	0	0	0	0	0	0	1	195	155	154	143.25	161.25	149.75	85.5	0	0	0
179	2	2747	0	0	21	50.9473	0	0	0	0	0	0	0	0	0	0	0	0	0	0	0	0	0	0	0	0	0	0	0	0	1	0	0	10.5	0	0	135	90	75	0	0
180	2	2751	0	0	84	53.8523	1	0	0	0	0	0	0	0	0	0	0	0	0	0	0	0	0	0	0	0	0	0	0	1	1	63	29.5	0	0	0	0	0	0	0	0
180	1	537	0	1	133	54.9118	1	0	0	0	0	0	0	0	0	0	0	0	0	0	0	0	0	0	0	1	0	0	0	0	0	0	0	0	0	0	0	0	0	0	0
181	1	1545	0	1	107	74.1868	1	0	0	0	0	0	0	0	0	0	0	0	0	0	0	0	0	0	0	0	0	0	0	0	0	69	184	15	109.5	0	0	0	0	0	0
181	2	101	0	0	0	72.3771	1	1	0	0	0	0	0	0	0	0	0	0	0	0	0	0	0	0	0	0	0	0	0	0	0	0	0	0	0	0	0	0	0	0	0
182	1	2920	0	1	130.2	51.7523	1	0	0	0	0	0	0	0	0	0	0	0	0	0	0	0	0	0	0	0	0	0	0	0	0	48.3	0	0	0	0	136.5	268	319	0	0
182	2	2920	0	0	28	51.8262	1	0	0	0	0	0	0	0	0	0	0	0	0	0	0	0	0	0	0	0	0	0	0	0	0	0	52	0	130.9	40.25	272.5	142	0	0	0
183	1	2920	0	1	411.75	68.4755	1	0	0	0	0	0	0	0	0	0	0	0	0	0	0	0	0	0	0	0	0	1	0	1	0	500.25	428.25	371.25	108.75	0	11.9	0	10.5	0	0
183	2	2920	0	0	0	50.334	0	0	0	0	0	0	0	0	0	0	0	0	0	0	0	0	1	0	0	0	0	0	0	0	1	0	0	0	0	221.75	272.5	186.5	0	0	0
184	1	2744	0	1	199	63.9552	0	0	0	0	0	0	0	0	0	0	0	0	0	0	0	1	0	0	0	0	0	0	0	1	1	265.5	266	252	273	252	252	231	105	0	0
184	2	2581	0	0	59.5	53.3156	0	0	0	0	0	0	0	0	0	0	0	0	0	0	0	0	0	0	0	1	0	0	0	0	0	28	116	7	15	0	1.5	0	0	0	0
185	2	2920	0	0	28	66.7944	0	0	0	0	0	0	0	0	0	0	0	0	0	0	0	0	0	0	0	0	0	1	0	1	1	0	0	131.25	129	193.5	258	21.75	0	0	0
185	1	2594	0	1	206.5	32.699	0	0	0	0	0	0	0	0	0	0	0	0	0	0	0	0	0	0	0	0	0	0	0	0	1	15.25	161	121.5	133	250.75	72.5	68.5	0	0	0
186	2	2567	0	0	0	63.2707	1	0	0	0	0	0	0	0	0	0	0	0	0	0	0	0	0	0	0	0	0	1	0	0	1	0	0	0	0	0	157.75	230	0	0	0
186	1	462	0	1	180	59.0324	0	0	0	0	0	0	0	0	0	0	0	0	0	0	0	0	0	0	0	1	0	0	0	0	0	176.5	56.5	0	0	0	0	0	0	0	0
187	1	2686	0	1	185.5	52.4477	1	0	0	0	0	0	0	0	0	0	0	0	0	0	0	1	1	0	0	0	0	0	0	0	1	378	264	283.5	298.5	336	336	336	114	0	0
187	2	2321	0	0	70	46.6953	1	0	0	0	0	0	0	0	0	0	0	0	0	0	0	0	0	0	0	0	0	0	0	0	1	70	91	126	84	0	0	0	0	0	0
188	2	2458	0	0	14.25	80.8701	1	0	0	1	0	0	0	0	0	0	0	0	0	0	0	0	0	0	0	0	0	1	0	1	0	0	0	0	0	0	0	0	0	0	0
188	1	467	0	1	163	67.0189	0	0	0	0	0	0	0	0	0	0	0	0	0	0	0	0	0	0	0	0	0	0	0	1	0	101.25	22.5	0	0	0	0	0	0	0	0
189	2	2724	0	0	0	76.9138	0	0	1	0	0	0	0	0	0	0	0	0	0	0	0	0	0	0	0	1	0	0	0	0	1	0	70	0	0	0	0	0	0	0	0
189	1	2016	0	1	104.25	73.8638	0	0	0	0	0	0	0	0	0	0	0	0	0	0	0	0	0	0	0	0	0	1	0	1	1	0	108	60	3.5	1.75	0	0	0	0	0
190	1	2920	0	1	133	66.9888	1	0	0	0	0	0	0	0	0	0	0	0	0	0	0	0	1	0	0	0	0	0	0	0	0	136.75	126	105	150.5	185.5	154	245	224	42	0
190	2	2920	0	0	10.5	73.4613	0	0	0	0	0	0	0	0	0	0	0	0	0	0	0	0	0	0	0	0	0	0	0	0	0	0	19.25	119	133	285.6	0	161.5	35.5	0	0
191	1	2580	0	1	252	50.4052	0	0	0	0	0	0	0	0	0	0	0	0	0	0	0	0	0	0	0	0	0	0	0	0	0	336	344	346	346	349	331	325	0	0	0
191	2	106	0	0	21.5	78.3321	0	0	0	0	0	0	0	0	0	0	0	0	0	0	0	0	1	0	0	0	1	0	0	1	1	0	0	0	0	0	0	0	0	0	0
192	2	2331	0	0	21	62.7149	1	0	0	0	0	0	0	0	0	0	0	0	0	0	0	0	0	0	0	0	0	0	0	0	1	192	94.5	171.5	154	0	0	0	0	0	0
192	1	2191	0	1	145.5	63.2187	0	0	0	0	0	0	0	0	0	0	0	0	0	0	0	0	0	0	0	0	0	0	0	0	1	165	195	120	165	157.5	247.5	0	0	0	0
193	1	2083	0	1	126.75	49.2608	1	0	0	0	0	0	0	0	0	0	0	0	0	0	0	0	0	0	0	0	0	0	0	0	1	178.75	201	196	140	196	168	0	0	0	0
193	2	1603	0	0	0	40.7431	1	0	0	0	0	0	0	0	0	0	0	0	0	0	0	0	1	0	0	0	0	1	0	0	0	0	0	168	168	84	0	0	0	0	0
194	1	2586	0	1	249.5	54.137	1	0	0	1	0	0	0	0	0	0	0	0	0	0	0	0	0	0	0	0	0	0	1	0	0	498.75	555.75	555.75	407.4	370.5	293.5	389.8	0	0	0
194	2	1783	0	0	38.25	77.0069	0	0	0	0	0	0	0	0	0	0	0	0	0	0	0	0	0	0	0	0	0	0	0	1	0	15	56.75	0	0	0	0	0	0	0	0
195	2	2334	0	0	0	52.8255	1	0	0	0	0	0	0	0	0	0	0	0	0	0	0	0	0	0	0	0	0	0	0	1	1	0	23	107.75	0	63.875	220.333	92.5	0	0	0
195	1	1671	0	1	101	52.5572	1	0	0	0	0	0	0	0	0	0	0	0	0	0	0	0	0	0	0	0	0	0	0	1	1	135	135	135	165	127.5	0	0	0	0	0
196	1	2920	0	1	94.75	57.9318	1	0	0	0	0	0	0	0	0	0	0	0	0	0	0	1	0	0	0	0	1	0	0	0	1	14	176.5	230.5	336	336	224	280	294	210	252
196	2	2825	0	0	0	48.8994	0	0	0	0	0	0	0	0	0	0	0	0	0	0	0	0	0	0	0	0	0	0	0	0	1	0	0	0	168	225	207.75	135	120	0	0
197	1	2079	0	1	141	39.1085	0	0	0	0	0	0	0	0	0	0	0	0	0	0	0	1	0	0	0	1	0	0	0	0	0	73	70	154	175	267.75	168	0	0	0	0
197	2	685	0	0	0	61.0037	1	0	0	0	0	0	0	0	0	0	0	0	0	0	0	0	0	0	0	1	0	1	0	1	0	0	0	0	0	0	0	0	0	0	0
198	2	2782	0	0	0	47.9329	1	0	0	0	0	0	0	0	0	0	0	0	0	0	0	0	0	0	0	0	0	0	0	0	1	0	0	87.75	21	141.75	133.45	325.125	182.325	0	0
198	1	621	0	1	182.525	61.2638	0	0	0	0	0	0	0	0	0	0	0	0	0	0	0	0	0	0	0	1	1	0	0	0	0	182	201	0	0	0	0	0	0	0	0
199	2	2797	0	0	82.5	49.8111	1	0	0	0	0	0	0	0	0	0	0	0	0	0	0	0	0	0	0	0	0	0	0	0	0	120	135	120	165	150	165	135	90	0	0
199	1	2406	0	1	140	78.2143	0	0	0	1	0	0	0	0	0	0	0	0	0	0	0	0	0	0	0	0	0	0	1	1	1	154	154.5	113	172	171	185	184	0	0	0
200	2	2920	0	0	52.5	69.327	1	0	0	0	0	0	0	0	0	0	0	0	0	0	0	0	0	0	0	0	0	1	0	1	0	0	0	0	15.75	49	41.25	33	0	0	0
200	1	287	0	1	337.35	57.2391	1	0	0	0	0	0	0	0	0	0	0	0	0	0	0	0	0	0	0	0	0	0	0	0	1	255.2	0	0	0	0	0	0	0	0	0
201	1	2244	0	1	148.5	49.2389	1	0	0	0	0	0	0	0	0	0	0	0	0	0	0	0	0	0	0	1	0	0	0	0	1	165	165	150	135	120	119	15	0	0	0
201	2	698	1	0	31.5	67.0655	0	0	0	0	0	0	0	1	0	0	0	0	0	0	0	0	0	0	0	1	0	0	1	1	1	0	0	0	0	0	0	0	0	0	0
202	1	2212	0	1	110	59.9086	0	0	0	0	0	0	0	0	0	0	0	0	0	0	0	0	0	0	0	0	0	0	0	0	0	134	0	49	154	112	126	0	0	0	0
202	2	1279	0	0	59.75	81.8831	0	0	0	0	0	0	0	0	0	0	0	0	0	0	0	0	0	0	0	0	0	0	0	0	1	0	0	0	0	0	0	0	0	0	0
203	2	2920	0	0	0	64.5302	1	0	0	0	0	0	0	0	0	0	0	0	0	0	0	0	0	0	0	0	0	0	0	1	1	3.5	92	63	0	180.75	168	175	178.5	42	0
203	1	1937	0	1	169	50.9117	0	0	0	0	0	0	0	0	0	0	0	0	0	0	0	0	0	0	0	0	0	0	0	0	1	215	306	242.55	301	244	58	0	0	0	0
204	1	2387	0	1	343	68.763	1	0	1	0	0	0	0	0	0	0	0	0	0	0	0	0	0	0	0	0	0	0	0	0	0	0	77	126	121.75	28.75	0	0	0	0	0
204	2	293	0	0	56	83.9174	0	0	0	0	0	0	0	0	0	0	0	0	0	0	0	0	0	0	0	0	0	0	0	1	0	42	0	0	0	0	0	0	0	0	0
205	2	2329	0	0	87.5	68.5029	0	0	0	0	0	0	0	0	0	0	0	0	0	0	0	0	0	0	0	0	0	0	1	1	0	75	15	0	0	0	6	0	0	0	0
205	1	1184	0	1	91	76.807	0	0	1	0	0	0	0	0	0	0	0	0	0	0	0	0	0	0	0	0	0	1	0	0	0	0	70	0	14	0	0	0	0	0	0
206	1	2920	0	1	98	68.3633	0	0	0	0	0	0	0	0	0	0	0	0	0	0	0	0	0	0	0	0	0	0	0	0	0	0	7	0	104.55	6.375	287.3	340	340	209.1	0
206	2	2541	0	0	35	67.6158	1	0	0	0	0	0	0	0	0	0	0	0	0	0	0	0	0	0	0	0	0	0	0	0	0	0	0	0	0	0	0	0	0	0	0
207	1	2638	0	1	126	51.3279	1	0	0	0	0	0	0	0	0	0	0	0	0	0	0	0	0	0	0	0	0	0	0	1	0	198	203	315	288	341	285	228	0	0	0
207	2	1601	0	0	0	71.4955	1	0	0	0	0	0	0	0	0	0	0	0	0	0	0	0	0	0	0	0	0	1	0	1	0	0	0	0	0	0	0	0	0	0	0
208	1	2920	0	1	179.5	45.8356	0	0	0	0	0	0	0	0	0	0	0	0	0	0	0	0	0	0	0	0	0	0	0	0	0	319.5	366	299.25	321.75	345	377.45	417.35	391.85	391.85	51.85
208	2	1654	0	0	0	59.2734	1	0	0	0	0	0	0	0	0	0	0	0	0	0	0	0	0	0	0	0	0	0	0	1	0	0	0	0	0	0	0	0	0	0	0
209	1	2920	0	1	143	72.0896	1	0	0	0	0	0	0	0	0	0	0	0	0	0	0	0	1	0	0	1	0	1	0	0	0	135	129	202.5	293.15	98.9	150	237.5	341	141	0
209	2	2626	0	0	30	44.0258	0	0	0	0	0	0	0	0	0	0	0	0	0	0	0	0	0	0	0	0	0	0	0	0	1	37.4	51.85	55.35	0	0	0	0	0	0	0
210	1	2920	0	1	135.25	44.16	0	0	1	0	0	0	0	0	0	0	0	0	0	0	0	0	0	0	0	0	0	0	0	0	0	132	130.5	60	273	231	261	247.5	180	112.5	0
210	2	2465	0	0	60	65.5487	1	0	0	0	0	0	0	0	0	0	0	0	0	0	0	0	0	0	0	0	0	0	0	0	1	82.5	120	165	45	0	158.25	0	0	0	0
211	1	2920	0	1	179	56.7791	1	0	1	0	0	0	0	0	0	0	0	0	0	0	0	0	0	0	0	0	0	0	0	0	1	1.5	0	0	0	0	0	0	0	0	0
211	2	2519	0	0	47.25	56.8202	1	0	0	0	0	0	0	0	0	0	0	0	0	0	0	0	0	0	0	0	0	0	0	0	1	49.5	57	67.5	118.25	140.25	146.2	130.9	0	0	0
212	1	2743	0	1	228.5	45.2059	1	0	0	0	0	0	0	0	0	0	0	0	0	0	0	0	0	0	0	0	0	0	0	0	1	252	231	203.5	170	14	0	0	0	0	0
212	2	1877	0	0	84	72.1608	1	0	1	0	0	0	0	0	0	0	0	0	0	0	0	0	0	0	0	1	0	0	1	1	0	56	0	0	77	28	0	0	0	0	0
213	1	2687	0	1	189	39.8587	1	0	0	0	0	0	0	0	0	0	0	0	0	0	0	0	0	0	0	1	0	1	0	0	1	52.5	0	0	0	0	61.5	142	58	0	0
213	2	2202	0	0	0	54.1014	1	0	0	0	0	0	0	0	0	0	0	0	0	0	0	0	0	0	0	1	0	1	0	1	1	0	0	0	0	0	0	0	0	0	0
214	1	2668	0	1	333.7	64.7437	0	0	1	0	0	0	0	0	0	0	0	0	0	0	0	0	0	0	0	0	0	0	0	0	1	111	75	193	70	112	28	0	0	0	0
214	2	2262	0	0	0	64.1907	1	0	0	0	0	0	0	0	0	0	0	0	0	0	0	0	0	0	0	0	0	0	0	0	1	22.5	122	137.5	167	120.5	150	0	0	0	0
215	1	2920	0	1	98	54.8543	1	0	0	0	0	0	0	0	0	0	0	0	0	0	0	0	0	0	0	1	0	0	0	0	0	140	177	112	140	175.5	256.5	241.5	243	178.5	0
215	2	2486	0	0	0	46.2436	1	0	1	0	0	0	0	0	0	0	0	0	0	0	0	0	1	0	0	1	0	0	1	0	0	0	0	193.5	172	143.375	86	107.5	0	0	0
216	1	2920	0	1	164.5	49.2525	1	0	0	0	0	0	0	0	0	0	0	0	0	0	0	0	0	0	0	1	0	0	0	0	0	154	168	168	168	168	154	336	336	0	0
216	2	871	0	0	61.5	80.0734	0	0	0	1	0	0	0	0	0	0	0	0	0	0	0	0	0	0	0	1	0	0	0	1	1	70.5	0	14	0	0	0	0	0	0	0
217	2	2920	0	0	0	47.0704	1	0	0	0	0	0	0	0	0	0	0	0	0	0	0	0	1	0	0	0	0	0	0	1	1	0	0	0	0	0	46	0	17.5	0	0
217	1	2580	0	1	210	58.8161	1	0	0	0	0	0	0	0	0	0	0	0	0	0	0	0	0	0	0	0	0	1	0	0	1	294	336	380	263.75	256.5	358.25	183	0	0	0
218	2	2920	0	0	0	55.4895	0	0	0	0	0	0	0	1	0	0	0	0	0	0	0	0	0	0	0	0	0	0	0	1	0	0	0	0	0	84	84	64.5	84	63	0
218	1	2701	0	1	105.383	57.2391	1	0	0	0	0	0	0	0	0	0	0	0	0	0	0	0	0	0	0	0	0	0	0	0	1	0	14.5	73	143	10.5	0	0	0	0	0
219	1	2920	0	1	140	24.4113	0	0	0	0	0	0	0	0	0	0	0	0	0	0	0	0	0	0	0	0	0	0	0	0	0	21	91	0	0	0	0	0	0	0	0
219	2	2920	0	0	0	45.7535	1	0	0	0	0	0	0	0	0	0	0	0	0	0	0	0	0	0	0	0	0	0	0	0	1	0	0	0	0	14	168	45.5	0	0	0
220	2	2478	0	0	0	52.5983	1	0	0	0	0	0	0	0	0	0	0	0	0	0	0	0	0	0	0	1	0	0	0	0	1	126	211.5	258	252	211.5	215.25	0	0	0	0
220	1	2230	0	1	344.4	42.0244	0	0	0	0	0	0	0	0	0	0	0	0	0	0	0	1	0	0	0	0	0	0	0	1	1	341.25	421.5	444.5	315	344	288	0	0	0	0
221	2	2731	0	0	75.25	54.8215	0	0	0	0	0	0	0	0	0	0	0	0	0	0	0	0	0	0	0	0	0	0	0	0	0	71	75	82.5	142.5	118	113	174.75	71	0	0
221	1	1385	0	1	159.5	54.9255	0	0	0	0	0	0	0	0	0	0	0	0	0	0	0	0	0	0	0	0	0	0	0	0	0	263.5	337	169	145.25	0	0	0	0	0	0
222	1	2786	0	1	168	42.9225	0	0	0	1	0	0	0	0	0	0	0	0	0	0	0	0	0	0	0	0	0	0	0	0	1	30	0	152	162.75	113	201.75	171.75	0	0	0
222	2	1204	0	0	78.5	82.6689	0	0	0	0	0	0	0	0	0	0	0	0	0	0	0	0	0	0	0	0	0	1	0	1	1	0	0	0	0	0	0	0	0	0	0
223	2	2199	0	0	0	55.1117	0	0	0	0	0	0	0	0	0	0	0	0	0	0	0	0	0	0	0	1	0	0	0	0	1	63	84	77	168	105	525.5	0	0	0	0
223	1	1825	1	1	176	51.4347	1	0	0	0	0	0	0	0	0	0	0	0	0	0	0	0	0	0	0	0	0	1	0	1	1	262.15	240.25	360.75	256	322	0	0	0	0	0
224	1	2659	0	1	322	60.8504	1	0	0	0	0	0	0	0	0	0	0	0	0	0	0	0	0	0	0	0	0	1	0	1	1	273.7	168	168	0	0	14	0	0	0	0
224	2	2448	0	0	0	47.1772	0	0	0	0	0	0	0	0	0	0	0	0	0	0	0	0	0	0	0	0	0	1	0	0	1	332.45	417.35	156.4	0	0	92.25	28	0	0	0
225	2	2614	0	0	0	37.808	1	0	0	0	0	0	0	0	0	0	0	0	0	0	0	0	0	0	0	1	0	0	0	0	1	84	270	236.25	270	270	270	202.5	0	0	0
225	1	467	0	1	154	72.5249	0	0	1	0	0	0	0	0	0	0	0	0	0	0	0	0	0	0	0	1	0	1	0	1	1	168	0	0	0	0	0	0	0	0	0
226	1	2240	0	1	209	55.0843	0	0	0	0	0	0	0	0	0	0	0	0	0	0	0	0	0	0	0	1	0	0	0	1	1	154.5	88.5	165.5	242.5	223.857	209.429	0	0	0	0
226	2	2219	0	0	0	68.4755	1	0	0	1	0	0	0	0	0	0	0	0	0	0	0	0	0	0	0	1	0	1	0	1	1	0	21	105.25	136.5	151	265	0	0	0	0
227	2	2593	0	0	0	53.866	0	0	0	0	0	0	0	0	0	0	0	0	0	0	0	0	0	0	0	0	0	0	0	0	1	0	0	0	0	0	0	90	0	0	0
227	1	510	0	1	165	74.5674	0	0	0	0	0	0	0	1	0	0	0	0	0	0	0	0	0	0	0	1	0	0	0	0	0	116	30	0	0	0	0	0	0	0	0
228	2	2436	0	0	22.75	54.0467	1	0	0	0	0	0	0	0	0	0	0	0	0	0	0	0	0	0	0	0	0	0	0	0	0	0	19.25	52.5	24.5	42	63	88	0	0	0
228	1	2381	0	1	540.75	68.6124	0	0	0	0	0	0	0	0	0	0	0	0	0	0	0	0	0	0	0	0	0	0	0	1	0	336	252	154	112	127	236.25	21	0	0	0
229	2	2920	0	0	0	56.4889	1	0	0	0	0	0	0	0	0	0	0	0	0	0	0	0	0	0	0	0	0	0	0	1	1	0	0	0	0	0	22.5	78.5	63	56	0
229	1	2268	0	1	273	57.0885	0	0	0	0	0	0	0	0	0	0	0	0	0	0	0	0	0	0	0	0	0	0	0	1	1	243	247.5	235.5	279	236.5	236.5	43.5	0	0	0
230	1	2920	0	1	196	44.4831	0	0	0	0	0	0	0	0	0	0	0	0	0	0	0	0	0	0	0	1	0	0	0	0	1	86.75	172.5	127.5	182.5	229.5	252.75	276	276	138	0
230	2	2920	0	0	0	43.7493	1	0	0	0	0	0	0	0	0	0	0	0	0	0	0	0	0	0	0	1	0	0	0	0	1	0	0	0	0	0	0	0	0	0	0
231	1	2920	0	1	150	62.7697	1	0	0	0	0	0	0	0	0	0	0	0	0	0	0	0	0	0	0	0	0	0	0	0	1	135	165	159	148	165	174	147	0	0	0
231	2	2791	0	0	75	62.8272	1	0	1	0	0	0	0	0	0	0	0	0	0	0	0	0	0	0	0	0	0	0	0	0	1	45	190	273	231	231	252	247	98	0	0
232	2	2185	0	0	0	50.9829	0	0	0	0	0	0	0	0	0	0	0	0	0	0	0	0	0	0	0	0	0	0	0	0	1	0	0	0	0	0	0	0	0	0	0
232	1	1921	0	1	120	50.9117	0	0	0	0	0	0	0	0	0	0	0	0	0	0	0	0	0	0	0	0	0	0	0	0	1	90	105.75	0	0	0	21	0	0	0	0
233	1	2920	0	1	141.175	46.9746	1	0	0	0	0	0	0	0	0	0	0	0	0	0	0	0	0	0	0	1	0	0	1	0	1	176.875	232.5	165	180	330	360	419.3	551	61	0
233	2	2557	0	0	0	49.8001	0	0	0	0	0	0	0	0	0	0	0	0	0	0	0	0	0	0	0	1	0	0	0	0	1	0	70	135.5	143.5	252	252	154	0	0	0
234	2	2920	0	0	87.5	77.0589	1	0	0	0	0	0	0	0	0	0	0	0	0	0	0	0	0	0	0	0	0	1	0	1	0	84	84	77	77.75	85.25	92.75	100	85.5	7.25	0
234	1	1968	0	1	297.5	55.4129	0	0	0	0	0	0	0	0	0	0	0	0	0	0	0	1	0	0	0	0	0	0	0	0	0	256.5	213.75	257.25	129	0	0	0	0	0	0
235	1	2864	0	1	176.5	51.5415	0	0	0	0	0	0	0	0	0	0	0	0	0	0	0	0	0	0	0	1	0	0	0	0	0	198	335	295	45	282.9	191.25	215.05	214.2	0	0
235	2	2380	0	0	0	62.0304	1	0	0	1	0	0	0	0	0	0	0	0	0	0	0	0	0	0	0	0	0	1	1	1	1	0	0	0	0	0	0	0	0	0	0
236	2	2517	0	0	0	49.8248	0	0	0	0	0	0	0	0	0	0	0	0	0	0	0	0	0	0	0	0	0	0	0	0	1	0	0	28	154	117.5	10.5	158	0	0	0
236	1	2380	0	1	262.75	63.5336	1	0	1	0	0	0	0	0	0	0	0	0	0	0	0	0	0	0	0	0	0	0	0	1	1	225.75	216	189	231	128.25	0	0	0	0	0
237	1	2920	0	1	93.75	43.3331	1	0	0	0	0	0	0	0	0	0	0	0	0	0	0	0	0	0	0	0	0	1	0	0	1	127.968	171.25	311	296	316	364	350	336	252	196
237	2	2761	0	0	0	57.7401	1	0	0	0	0	0	0	0	0	0	0	0	0	0	0	0	0	0	0	0	0	1	0	1	1	0	0	0	0	0	0	0	0	0	0
238	2	2201	0	0	0	53.4416	1	0	0	0	0	0	0	0	0	0	0	0	0	0	0	0	0	0	0	1	0	0	1	1	1	60	175.5	165	270	202.5	247.5	0	0	0	0
238	1	1942	0	1	171	36.6061	0	0	0	0	0	0	0	0	0	0	0	0	0	0	0	1	0	0	0	0	0	1	0	0	1	182	5.25	197.875	160.625	42	0	0	0	0	0
239	1	2631	0	1	143.5	64.0127	0	0	0	0	0	0	0	0	0	0	0	0	0	0	0	0	1	0	0	0	0	0	0	0	1	231	141.75	126	0	5.25	0	0	0	0	0
239	2	725	1	0	22.5	47.4893	1	0	0	0	0	0	0	0	0	0	0	0	0	0	0	0	0	0	0	0	0	0	0	0	0	0	0	0	0	0	0	0	0	0	0
240	1	2708	0	1	120	52.549	1	0	0	0	0	0	0	0	0	0	0	0	0	0	0	0	0	0	0	0	0	1	0	1	1	0	0	0	0	0	126	42	42	0	0
240	2	1881	0	0	35	75.731	0	0	0	0	0	0	0	0	0	0	0	0	0	0	0	0	0	0	0	1	0	1	0	0	1	147.5	29	0	0	0	0	0	0	0	0
241	1	2920	0	1	106.75	46.0026	1	0	0	0	0	0	0	0	0	0	0	0	0	0	0	0	0	0	0	0	0	0	0	0	0	0	0	0	0	99.25	146	0	0	0	0
241	2	995	0	0	0	68.3249	0	0	1	0	0	0	0	0	0	0	0	0	0	0	0	0	0	0	0	0	0	0	0	0	1	7.5	0	0	0	0	0	0	0	0	0
242	1	2203	0	1	182	64.1003	1	0	0	0	0	0	0	0	0	0	0	0	0	0	0	0	0	0	0	1	0	0	0	0	0	228.5	244.5	244.5	301.75	345	345	0	0	0	0
242	2	2010	0	0	0	49.4606	0	0	0	0	0	0	0	0	0	0	0	0	0	0	0	0	0	0	0	0	0	0	0	0	1	42.9333	127.667	184.5	253.25	180.5	100.5	0	0	0	0
243	2	2920	0	0	35	47.5934	0	0	0	0	0	0	0	0	0	0	0	0	0	0	0	0	1	0	0	0	0	1	0	0	1	0	0	0	0	0	0	0	42	126	84
243	1	291	0	1	243	47.5851	1	0	0	0	0	0	0	0	0	0	0	0	0	0	0	0	0	0	0	0	0	0	0	1	1	133.5	0	0	0	0	0	0	0	0	0
244	2	1418	0	0	28	70.4824	0	0	0	1	0	0	0	0	0	0	0	0	0	0	0	0	0	0	0	1	0	0	0	0	0	0	0	90	90	0	0	0	0	0	0
244	1	1266	0	1	182	70.1484	1	0	0	1	0	0	0	0	0	0	0	0	0	0	0	0	0	0	0	1	0	0	0	0	0	155	197	210	60.75	0	0	0	0	0	0
245	2	1964	0	0	0	37.9121	1	0	0	0	0	0	0	0	0	0	0	0	0	0	0	0	0	0	0	0	1	0	0	0	0	0	163.825	156.825	45	45	30	0	0	0	0
245	1	908	0	1	92.25	40.8964	0	0	0	0	0	0	0	0	0	0	0	0	0	0	0	0	0	0	0	0	0	0	0	0	0	61.9919	69.25	0	0	0	0	0	0	0	0
246	1	2920	0	1	122.5	52.4723	1	0	0	0	0	0	0	0	0	0	0	0	0	0	0	0	0	0	0	0	0	0	0	0	1	100	83.25	135	180	180	165	167.5	230.5	61.5	0
246	2	1367	0	0	0	61.1187	1	0	0	1	0	0	0	0	0	0	0	0	0	0	0	0	0	0	0	0	0	0	0	1	1	0	0	0	0	0	0	0	0	0	0
247	1	2920	0	1	93.5	39.459	0	0	0	0	0	0	0	0	0	0	0	0	0	0	0	0	0	0	0	0	0	0	0	0	0	87.75	90	172.5	172.5	169	154	168	274.4	166.6	0
247	2	2920	0	0	0	39.5822	0	0	0	0	0	0	0	0	0	0	0	0	0	0	0	0	0	0	0	0	0	0	0	0	0	0	0	0	0	0	0	46	0	0	0
248	1	2920	0	1	120	53.3731	0	0	0	0	0	0	0	0	0	0	0	0	0	0	0	0	1	0	0	0	0	0	1	0	0	15	0	0	0	15	210	262.5	182	168	56
248	2	2722	0	0	0	69.7651	1	0	0	1	0	0	0	0	0	0	0	0	0	0	0	0	0	0	0	0	0	0	0	1	0	0	35	59.25	0	0	0	0	0	0	0
249	2	2677	0	0	0	61.053	1	0	0	0	0	0	0	0	0	0	0	0	0	0	0	0	0	0	0	1	0	0	0	0	1	15	67.5	60	22.5	262.5	204	114.75	38.25	0	0
249	1	2603	0	1	185	61.5075	0	0	0	0	0	0	0	0	0	0	0	0	0	0	0	0	0	0	0	1	0	0	0	0	1	143	129	127	126	179	126	133	0	0	0
250	1	2920	0	1	240.5	55.7962	1	0	0	0	0	0	0	0	0	0	0	0	0	0	0	0	0	0	0	0	1	1	0	0	1	210	189	255.75	256.5	256.5	257.25	258	200.75	43	0
250	2	2850	0	0	56	38.3282	1	0	0	0	0	0	0	0	0	0	0	0	0	0	0	0	0	0	0	0	0	0	0	0	1	172	153	184	168.5	168	153.5	138	138	0	0
251	1	2740	0	1	115.875	68.7137	0	0	0	0	0	0	0	0	0	0	0	0	0	0	0	1	0	0	0	0	0	0	0	0	1	105	96.75	74.25	106.875	120.75	120.75	126.75	57.75	0	0
251	2	2556	0	0	42	68.9656	0	0	0	0	0	0	0	0	0	0	0	0	0	0	0	0	0	0	0	0	0	0	1	1	1	99.75	230	245.5	222.5	92	15	175	0	0	0
252	1	2920	0	1	134	49.6851	1	0	0	0	0	0	0	0	0	0	0	0	0	0	0	0	0	0	0	1	0	0	0	1	1	101	56	0	0	0	0	0	0	0	0
252	2	2280	0	0	24.5	45.5591	1	0	0	0	0	0	0	0	0	0	0	0	0	0	1	0	0	0	0	1	0	0	0	0	1	45.75	91.5	0	42	0	26	0	0	0	0
253	1	2920	0	1	172.5	53.1322	1	0	0	0	0	0	0	0	0	0	0	0	0	0	0	0	0	0	0	0	0	0	0	0	0	7	70	484.5	532.95	678.3	726.75	799.425	605.625	242.25	48.45
253	2	2455	0	0	38.5	74.8302	1	0	0	0	0	0	0	0	0	0	0	0	0	0	0	0	0	0	0	0	0	0	0	0	1	84	196	280	337	336	0	0	0	0	0
254	1	2920	0	1	223.75	63.1201	0	0	0	0	0	0	0	0	0	0	0	0	0	0	0	0	0	0	0	0	0	0	0	1	1	245	212	230.5	160.5	84	126	28	0	0	0
254	2	1372	0	0	0	48.1218	1	0	0	0	0	0	0	0	0	0	0	0	0	0	0	0	0	0	0	0	0	0	0	0	1	0	0	0	0	0	0	0	0	0	0
255	1	2920	0	1	200	67.9252	0	0	1	0	0	0	0	0	0	0	0	0	0	0	0	0	0	0	0	0	0	0	0	0	1	145.75	63	63	133.25	70	91.25	84	85	86	0
255	2	2241	0	0	14.5	45.581	1	0	0	0	0	0	0	0	0	0	0	0	0	0	0	0	0	0	0	0	0	0	0	0	0	0	0	0	61.25	245	230.5	15.5	0	0	0
256	1	2758	0	1	148.75	79.085	1	0	0	0	0	0	0	0	0	0	0	0	0	0	0	0	0	0	0	0	0	0	0	1	1	14	28	0	0	0	0	0	0	0	0
256	2	2491	0	0	36	65.1435	0	0	0	0	0	0	0	0	0	0	0	0	0	0	0	0	0	0	0	0	0	0	0	0	1	42	0	30.5	208.55	201.5	230	172.5	0	0	0
257	2	2722	0	0	19.25	57.7648	0	0	0	0	0	0	0	0	0	0	0	0	0	0	0	0	0	0	0	0	0	0	0	0	1	21	82.5	67	75	87	97	116	70	0	0
257	1	2253	0	1	227	54.5477	0	0	0	0	0	0	0	0	0	0	0	0	1	0	0	0	0	0	0	0	0	1	0	0	0	276.25	180.3	103	301	366.75	387	21.75	0	0	0
258	1	2605	0	1	230.5	68.1661	1	0	0	0	0	0	0	0	0	0	0	0	0	0	0	0	0	0	0	0	0	0	0	0	0	246	169	215	276.5	123	0	0	0	0	0
258	2	2290	0	0	0	68.9464	0	0	0	0	0	0	0	0	0	0	0	0	0	0	0	0	0	0	0	0	0	0	0	0	0	0	0	21.75	135.5	230.5	384.5	123	0	0	0
259	2	2553	0	0	0	52.2259	1	0	0	0	0	0	0	0	0	0	0	0	0	0	0	0	0	0	0	1	1	1	0	1	1	0	0	0	0	0	0	0	0	0	0
259	1	2119	0	1	91	54.7476	0	0	0	0	0	0	0	0	0	0	0	0	0	0	0	0	0	0	0	1	0	1	0	1	1	0	84	260	284	57	0	0	0	0	0
260	2	2920	0	0	55.25	58.2521	0	0	0	0	0	0	0	0	0	0	0	0	0	0	0	0	0	0	0	0	0	0	0	1	1	140	184	165	165	246.75	270.75	240	272	240	145.5
260	1	1200	0	1	182.6	43.2291	1	0	0	0	0	0	0	0	0	0	0	0	0	0	0	0	0	0	0	0	0	0	0	0	1	377.825	357	321.3	0	0	0	0	0	0	0
261	2	2471	0	0	0	70.2004	1	0	0	0	0	0	0	0	0	0	0	0	0	0	0	0	0	0	0	0	0	0	0	1	1	0	0	0	60	192	280.5	153.85	0	0	0
261	1	2469	0	1	118.75	56.2041	0	0	0	0	0	0	0	0	0	0	0	0	0	0	0	0	0	0	0	0	0	0	0	0	1	75	37.5	175.75	126	229.5	229.5	229.5	0	0	0
262	2	2920	0	0	0	88.4131	0	0	0	0	0	0	0	0	0	0	0	0	0	0	0	0	0	0	0	0	0	0	0	1	1	0	0	0	14.25	0	179.5	171	164	43	0
262	1	2377	0	1	150	51.8864	0	0	1	1	0	0	0	0	0	0	0	0	0	0	0	0	1	0	0	0	0	0	1	1	0	192	0	0	0	103	42	0	0	0	0
263	1	2920	0	1	285.75	47.1307	1	0	0	0	0	0	0	0	0	0	0	0	0	0	0	0	0	0	0	0	0	0	0	0	1	221	1078.5	721.7	873.8	1162.8	1032.2	834.476	872.1	426.75	0
263	2	2920	0	0	0	47.4127	1	0	0	0	0	0	0	0	0	0	0	0	0	0	0	0	0	0	0	0	0	0	0	0	1	0	0	0	0	195.075	195.925	313.225	340	313.65	26.35
264	2	2920	0	0	0	44.6474	1	0	0	0	0	0	0	0	0	0	0	0	0	0	0	0	0	0	0	0	0	0	0	0	1	0	0	0	126	210	189	189	213	43.5	0
264	1	2577	0	1	161.25	44.494	1	0	0	0	0	0	0	0	0	0	0	0	0	0	0	0	0	0	0	0	0	0	0	0	1	189.75	258	42.75	0	64.5	0	0	0	0	0
265	1	2920	0	1	165.5	64.0702	0	0	0	0	0	0	0	0	0	0	0	0	0	0	0	0	0	0	0	0	1	1	0	1	1	0	175	168.5	140	154	150.5	147	140	143.5	124.25
265	2	2920	0	0	48.75	51.7632	0	0	1	0	0	0	0	0	0	0	0	0	0	0	0	0	0	0	0	0	0	1	0	0	1	50	97.5	136.5	204	204	127.5	127.5	178.5	135	140
266	2	2920	0	0	10.5	55.9057	1	0	0	0	0	0	0	0	0	0	0	0	0	0	0	0	0	0	0	0	0	0	0	0	0	0	0	10.25	112	52.5	105	140	147	59.5	0
266	1	243	0	1	168.5	75.3833	1	0	0	0	0	0	0	1	0	0	0	1	0	0	0	0	0	0	0	0	0	0	0	1	0	115.375	0	0	0	0	0	0	0	0	0
267	2	2920	0	0	0	51.9521	0	0	0	0	0	0	0	0	0	0	0	0	0	0	0	0	0	0	0	0	0	0	0	0	1	0	0	0	0	21	56	42	49.5	84	0
267	1	2248	0	1	183.5	51.4812	1	0	0	0	0	0	0	0	0	0	0	0	0	0	0	0	0	0	0	0	0	0	0	0	1	168.5	168.5	514.125	243.1	0	0	0	0	0	0
268	1	2920	0	1	112	41.3043	1	0	0	0	0	0	0	0	0	0	0	0	0	0	0	0	0	0	0	0	0	0	0	0	1	56	97.5	225	180	225	135	67.5	200	488	158.75
268	2	2920	0	0	0	39.8423	1	1	0	0	0	0	0	0	0	0	0	0	0	0	0	0	0	0	0	0	0	0	0	0	1	0	0	0	0	0	0	0	30	21	14.5
269	1	2920	0	1	218	56.1959	1	0	0	0	0	0	0	0	0	0	0	0	0	0	0	0	0	0	0	1	0	0	0	0	0	154	110.5	195	330	336	306	92	0	0	0
269	2	2920	0	0	0	75.1424	1	0	0	0	0	0	0	0	0	0	0	0	0	0	0	0	0	0	0	0	0	1	0	1	1	46	149	128.75	130.25	121.75	129	115	141.55	156.4	0
270	1	2920	0	1	194	57.0803	1	0	0	0	0	0	0	0	0	0	0	0	0	0	0	0	0	0	0	0	1	0	0	0	1	98	127	70	14	0	0	0	0	0	0
270	2	2729	0	0	12.75	53.9974	0	0	0	1	0	0	0	0	0	0	0	0	0	0	0	0	0	0	0	0	0	0	0	0	1	0	0	0	0	0	7	0	0	0	0
271	2	2763	0	0	0	61.0694	0	0	0	0	0	0	0	0	0	0	0	0	0	0	0	0	0	0	0	0	0	0	0	0	1	43	0	0	0	0	0	0	0	0	0
271	1	2106	0	1	191.25	75.5558	0	0	0	0	0	0	0	0	0	0	0	0	0	0	0	0	0	0	0	0	0	0	0	1	1	163	165	150.25	105	117.375	67	0	0	0	0
272	2	2866	0	0	0	48.5352	1	0	0	0	0	0	0	0	0	0	0	0	0	0	0	0	0	0	0	0	0	0	0	0	1	0	0	0	254.75	251	368	308	280	0	0
272	1	2814	0	1	155.5	48.6776	1	0	0	0	0	0	0	0	0	0	0	0	0	0	0	0	0	0	0	0	0	0	0	0	1	165	168	168	168	168	168	168	98	0	0
273	2	2223	0	0	24.5	31.9625	0	0	0	0	0	0	0	0	0	0	0	0	0	0	0	0	0	0	0	0	0	0	0	0	1	0	67.25	0	0	0	0	0	0	0	0
273	1	1653	0	1	170.875	51.6619	0	0	0	0	0	0	0	0	0	0	0	0	0	0	0	0	0	0	0	0	0	1	0	0	1	142.5	171	199.5	285	85.5	0	0	0	0	0
274	2	2920	0	0	14	34.5088	1	0	0	0	0	0	0	0	0	0	0	0	0	0	0	0	0	0	0	0	1	0	0	0	0	0	0	0	0	0	0	0	0	0	0
274	1	232	0	1	239.75	56.6148	1	0	0	0	0	0	0	0	0	0	0	0	0	0	0	0	0	0	0	0	1	0	0	0	1	84	0	0	0	0	0	0	0	0	0
275	1	2920	0	1	183.75	46.1423	1	0	0	0	0	0	0	0	0	0	0	0	0	0	0	0	0	0	0	0	0	0	0	0	0	154	131	0	18.75	64	0	52.5	0	161	42
275	2	2920	0	0	0	68.5084	0	0	0	0	0	0	0	0	0	0	0	0	0	0	0	0	0	0	0	0	0	0	0	0	1	7	0	56	0.25	0	0	0	0	0	0
276	2	2303	0	0	75.75	63.9935	0	0	0	0	0	0	0	0	0	0	0	0	0	0	0	0	0	0	0	0	0	0	0	0	0	38.8125	56.625	42.25	42.25	80.875	197	56	0	0	0
276	1	809	0	1	108.5	63.5883	1	0	0	0	0	0	0	0	0	0	0	0	0	0	0	0	0	0	0	0	0	0	0	0	0	126	126	21	0	0	0	0	0	0	0
277	1	2385	0	1	113.05	70.6878	0	0	0	0	0	0	0	0	0	0	0	0	0	0	0	0	0	0	0	0	0	0	0	0	1	45.5	281.75	245	224	0	0	0	0	0	0
277	2	979	0	0	0	78.7044	1	0	0	1	0	0	0	0	0	0	0	0	0	0	0	0	0	0	0	0	0	0	0	1	1	0	0	0	0	0	0	0	0	0	0
278	1	2920	0	1	186.5	52.4614	1	0	0	0	0	0	0	0	0	0	0	0	0	0	1	0	0	0	0	0	0	0	0	0	1	212	56	0	0	0	0	0	0	0	0
278	2	2083	0	0	0	42.5118	1	0	0	0	0	0	0	0	0	0	0	0	0	0	0	0	0	0	0	0	0	0	0	0	1	150	165	150	183	193.2	112	0	0	0	0
279	2	2920	0	0	7	64.8724	0	0	0	0	0	0	0	0	0	0	0	0	0	0	0	0	0	0	0	0	0	0	0	1	1	21	294	308	84.75	177	168	189	252	252	171.5
279	1	2750	0	1	359	50.4353	0	0	0	0	0	0	0	0	0	0	0	0	0	0	0	0	0	0	0	0	0	0	0	0	1	335	333.5	351	336	350	271	393.75	188.825	0	0
280	2	2601	0	0	0	64.4289	0	0	0	0	0	0	0	0	0	0	0	0	0	0	0	0	0	0	0	0	0	0	1	1	0	21	0	0	28	147	171	157	14	0	0
280	1	734	0	1	160.5	71.375	0	0	0	0	0	0	0	1	0	0	0	0	0	0	0	0	1	0	0	0	0	0	1	0	1	172	0	0	0	0	0	0	0	0	0
281	2	2202	0	0	85.5	51.2704	0	0	0	0	0	0	0	0	0	0	0	0	0	0	0	0	0	0	0	0	0	1	0	1	0	56	252	149.75	86.25	64.5	0	0	0	0	0
281	1	2062	0	1	105	39.2345	0	0	0	0	0	0	0	0	0	0	0	0	0	0	0	0	0	0	0	0	0	0	0	0	1	242.25	327.675	328.95	290.7	291.975	218.025	0	0	0	0
282	2	2705	0	0	42	60.7245	1	0	0	0	0	0	0	0	0	0	0	0	0	0	0	0	1	0	0	0	0	0	0	0	1	0	90	85.5	0	0	0	0	0	0	0
282	1	192	0	1	226	65.2776	1	0	0	0	0	0	0	0	0	0	0	0	0	0	0	0	0	0	0	0	0	1	0	0	0	115	0	0	0	0	0	0	0	0	0
283	2	2920	0	0	31.5	51.588	1	0	0	0	0	0	0	0	0	0	0	0	0	0	0	0	0	0	0	0	0	0	0	0	0	61.25	176	165	210	360	366	267.75	112.25	98	0
283	1	2259	0	1	103	51.5332	1	0	0	0	0	0	0	0	0	0	0	0	0	0	0	0	0	0	0	0	0	0	0	0	0	123.976	0	92	175	176.75	328	0	0	0	0
284	1	2537	0	1	185	42.4379	0	0	1	0	0	0	0	0	0	0	0	0	0	0	0	0	0	0	0	0	0	0	0	0	1	0	0	221.5	184	196	193	268	0	0	0
284	2	2388	0	0	0	42.0107	1	0	0	0	0	0	0	0	0	0	0	0	0	0	0	0	0	0	0	0	0	0	0	0	1	0	0	0	64.5	0	0	0	0	0	0
285	2	2920	0	0	0	63.4542	1	0	1	0	0	0	0	0	0	0	0	0	0	0	0	0	0	0	0	0	0	0	0	0	1	3.5	91	85.5	64.5	84	84	126	210	70	0
285	1	2758	0	1	201.5	63.832	0	0	0	0	0	0	0	0	0	0	0	0	0	0	0	0	0	0	0	0	0	0	0	0	1	92.25	137.5	14	0	0	0	0	0	0	0
286	2	2920	0	0	0	45.5481	0	0	0	0	0	0	0	0	0	0	0	0	0	0	0	0	0	0	0	0	0	0	0	1	1	127.5	247	243.5	248.4	417.35	176.5	169	230.5	230.5	0
286	1	2280	0	1	93	42.4817	1	0	1	0	0	0	0	0	0	0	0	0	0	0	0	1	0	0	0	0	0	0	0	0	1	0	23.8	0	0	0	0	0	0	0	0
287	2	2374	1	0	0	60.7874	0	0	0	0	0	0	0	0	0	0	0	0	0	0	0	0	0	0	0	1	0	1	0	0	1	0	0	0	0	0	21.5	36	0	0	0
287	1	2244	0	1	270	54.8215	1	0	0	0	0	0	0	0	0	0	0	0	0	0	0	0	0	0	0	1	0	0	0	1	1	247.5	247.5	247.5	247.5	247.5	75	0	0	0	0
288	1	2374	0	1	252	61.7156	1	0	0	0	0	0	0	0	0	0	0	0	0	0	0	0	0	0	0	0	0	1	0	0	1	388.5	441	423	385	189	231	106.5	0	0	0
288	2	2023	0	0	0	61.8716	1	0	0	0	0	0	0	0	0	0	0	0	0	0	0	0	0	0	0	0	0	1	0	0	1	0	0	0	0	0	36.75	0	0	0	0
289	2	2903	0	0	28.5	65.1845	1	0	0	0	0	0	0	0	0	0	0	0	0	0	0	0	0	0	0	0	0	1	0	0	1	0	216.5	230	234	230	230	230	183.5	0	0
289	1	1879	0	1	154.25	45.3236	1	0	0	0	0	0	0	0	0	0	0	0	0	0	0	0	0	0	0	0	0	0	0	0	1	342	344	308.25	320.5	252	0	0	0	0	0
290	2	2920	0	0	66.75	52.3765	1	0	0	1	0	0	0	0	0	0	0	0	0	0	0	0	0	0	0	0	0	0	0	0	0	42	0	105	154	91	126	126	70	0	0
290	1	921	0	1	120.5	57.8606	1	0	0	0	0	0	0	0	0	0	0	0	0	0	0	0	0	0	0	0	0	0	0	0	0	70.75	64	28.5	0	0	0	0	0	0	0
291	1	2920	0	1	184.8	56.0481	1	0	0	0	0	0	0	0	0	0	0	0	0	0	0	0	0	0	0	0	0	0	0	0	1	183.9	149	215	259	161	377	487.5	410.5	413	0
291	2	2909	0	0	0	50.334	0	0	0	0	0	0	0	0	0	0	0	0	0	0	0	0	1	0	0	0	0	0	0	0	1	0	0	0	0	63.75	153	140.25	51	0	0
292	1	2713	0	1	164.5	82.0419	1	0	0	0	0	0	0	0	0	0	0	0	0	0	0	0	0	0	0	0	0	0	0	0	0	0	0	0	0	0	0	0	0	0	0
292	2	2419	0	0	15.75	74.6769	1	0	0	0	0	0	0	0	0	0	0	0	0	1	0	0	0	0	0	0	1	0	0	0	0	0	0	0	0	0	0	0	0	0	0
293	1	1561	0	1	137	43.774	0	0	0	0	0	0	0	0	0	0	0	0	0	0	0	0	0	0	0	0	0	0	0	0	0	148.5	46	0	170.25	42.75	0	0	0	0	0
293	2	1086	0	0	15	77.6886	0	0	0	0	0	0	0	0	0	0	0	0	0	0	0	0	0	0	0	0	0	1	0	1	0	0	0	16.25	0	0	0	0	0	0	0
294	1	2920	0	1	205.5	47.0649	0	0	0	0	0	0	0	0	0	0	0	0	0	0	0	0	0	0	0	1	0	1	0	0	1	270	231	494.7	748.35	702	711	516	497	300	0
294	2	2162	0	0	0	66.2961	1	0	0	0	0	0	0	1	0	0	0	0	0	0	0	0	0	0	0	1	0	1	0	1	1	0	0	0	0	0	0	0	0	0	0
295	1	2813	0	1	176	60.9325	0	0	0	0	0	0	0	0	0	0	0	0	0	0	0	0	0	0	0	0	0	0	0	0	1	189.25	294	252	280	336	336	308	168	0	0
295	2	2510	0	0	45	74.9836	0	0	0	0	0	0	0	0	0	0	0	0	0	0	0	0	0	0	0	0	0	0	0	1	1	0	0	0	0	0	0	14	0	0	0
296	2	2920	0	0	51.5	52.9104	1	0	0	0	0	0	0	0	0	0	0	0	0	0	0	0	0	0	0	0	0	0	0	0	1	153	137	184	199.5	214.5	214.5	299.25	307.5	21.75	0
296	1	2416	0	1	258.5	53.1021	1	0	0	0	0	0	0	0	0	0	0	0	0	0	0	0	0	0	0	0	0	0	0	0	1	114	172	172	157	168	168	84	0	0	0
297	1	2352	0	1	316	64.4097	0	0	1	0	0	0	0	0	0	0	0	0	0	0	0	0	0	0	0	0	0	1	0	1	1	162	197.75	169	181.5	171.5	168.5	42	0	0	0
297	2	812	0	0	75	45.0745	0	0	0	0	0	0	0	0	0	0	0	0	0	0	0	0	0	0	0	1	0	0	0	0	0	0	163	7	0	0	0	0	0	0	0
298	1	2920	0	1	136.5	72.9548	1	0	0	0	0	0	0	0	0	0	0	0	0	0	0	1	0	0	0	0	0	0	0	0	1	180.5	154	156	131.625	157.5	180	146.25	180	45	0
298	2	1186	0	0	0	75.731	0	0	0	0	0	0	0	0	0	0	0	0	0	0	0	0	0	0	0	0	0	0	0	1	1	0	0	0	0	0	0	0	0	0	0
299	2	2920	0	0	0	78.395	0	0	0	0	0	0	0	0	0	0	0	0	0	0	0	0	0	0	0	0	0	0	0	1	1	112.5	326.25	344.25	177.75	0	0	0	0	0	0
299	1	963	0	1	119.7	63.832	0	0	0	0	0	0	0	0	0	0	0	0	0	0	0	0	0	0	0	0	0	0	0	0	1	25.5	180.9	175.025	0	0	0	0	0	0	0
300	2	2495	0	0	42	32.2993	1	0	0	0	0	0	0	0	0	0	0	0	0	0	0	0	0	0	0	0	0	0	0	0	1	0	0	0	0	0	24.5	0	0	0	0
300	1	1864	0	1	98	47.681	1	0	0	0	0	0	0	0	0	0	0	0	0	0	0	0	0	0	0	1	0	0	0	0	0	42.5	0	0	0	0	0	0	0	0	0
301	2	2307	0	0	58	50.2875	1	0	0	0	0	0	0	0	0	0	0	0	0	0	0	0	0	0	0	0	0	1	0	0	0	52.5	75	68.5	168	151.5	272	0	0	0	0
301	1	2251	0	1	259.35	52.4723	1	0	0	0	0	0	0	0	0	0	0	0	0	0	0	0	0	0	0	0	0	0	0	0	1	56	91	84	77	84	126	0	0	0	0
302	1	2290	0	1	159.9	58.1973	1	0	0	0	0	0	0	0	0	0	0	0	0	0	0	0	0	0	0	0	0	0	0	0	1	109.65	132	184.8	309.05	72	143.75	28.75	0	0	0
302	2	1730	0	0	0	58.9804	0	0	0	0	0	0	0	0	0	0	0	0	0	0	0	0	0	0	0	0	0	0	0	0	1	112.15	63.5	121	142.5	56.5	0	0	0	0	0
303	2	1930	0	0	0	51.6811	0	0	0	0	0	0	0	0	0	0	0	0	0	0	0	0	0	0	0	0	0	0	0	0	0	153.425	0	0	301.6	470.9	156.825	0	0	0	0
303	1	313	0	1	114.25	63.8594	0	0	0	0	0	0	1	0	0	0	0	0	0	0	0	0	0	0	0	0	0	0	0	1	0	78.75	0	0	0	0	0	0	0	0	0
304	2	2847	0	0	87	33.6737	1	0	0	0	0	0	0	0	0	0	0	0	0	0	0	0	0	0	0	0	1	0	0	0	1	300	140	42	0	0	1.75	71.75	98	0	0
304	1	2349	0	1	168	59.7853	1	0	0	0	0	0	0	0	0	0	0	0	0	0	0	1	0	0	0	0	0	1	0	1	0	126	77.5	234.75	257.25	279.75	172	86	0	0	0
305	2	2920	0	0	0	52.5216	0	0	0	0	0	0	0	1	0	0	0	0	0	0	0	0	0	0	0	0	0	0	0	0	1	28	1.5	0	0	0	0	0	0	0	0
305	1	2373	0	1	135	59.1392	1	0	1	0	0	0	0	0	0	0	0	0	0	0	0	0	0	0	0	0	0	1	0	1	0	135	120	135	202.5	202.5	202.5	67.5	0	0	0
306	2	2920	0	0	0	74.6797	1	0	0	1	0	0	0	0	0	0	0	0	0	0	0	0	0	0	0	0	0	1	0	1	1	0	0	0	0	0	0	0	0	0	0
306	1	848	0	1	127.75	46.8185	0	0	0	0	0	0	0	0	0	0	0	0	0	0	0	0	0	0	0	0	0	0	0	0	1	160.5	140	42	0	0	0	0	0	0	0
307	1	2213	0	1	172.5	66.9067	0	0	0	0	0	0	0	0	0	0	0	0	0	0	0	0	0	0	0	0	0	0	0	0	1	140	0	0	0	0	0	0	0	0	0
307	2	2021	0	0	30	66.5891	1	0	0	0	0	0	0	0	0	0	0	0	0	0	0	0	0	0	0	0	0	0	0	0	1	106.25	135	255	41	171	84	0	0	0	0
308	1	2637	0	1	127	53.9125	1	0	0	0	0	0	0	0	0	0	0	0	0	0	0	0	0	0	0	0	0	0	0	0	0	150	105	0	0	0	0	0	0	0	0
308	2	2365	0	0	0	54.241	1	0	0	0	0	0	0	0	0	0	0	0	0	0	0	0	0	0	0	0	0	0	0	0	0	0	5.25	77.25	91.5	140	179	46	0	0	0
309	1	2920	0	1	251.5	64.2345	0	0	0	0	0	0	0	1	0	0	0	0	0	0	0	0	0	0	0	0	0	0	0	0	0	131.5	0	90	60	100.733	167.75	24.875	58.95	73.1	0
309	2	2840	0	0	4.5	52.5216	0	0	0	0	0	0	0	0	0	0	0	0	0	0	0	0	1	0	0	0	0	0	0	0	0	0	0	0	0	42.75	21	14.5	0.875	0	0
310	2	1313	0	0	10.5	80.2842	0	0	0	1	0	0	0	1	0	0	0	0	0	0	0	0	0	0	0	0	0	0	0	1	0	0	45.5	126	84	0	0	0	0	0	0
310	1	1287	0	1	154	84.3555	0	0	0	0	0	0	0	0	0	0	0	0	0	0	0	0	0	0	0	0	1	1	0	0	0	0	0	0	0	0	0	0	0	0	0
311	2	2920	0	0	0	89.01	1	0	0	0	0	0	0	0	0	0	0	0	0	0	0	0	0	0	0	0	0	0	1	1	0	0	0	0	0	0	0	0	0	0	0
311	1	2204	0	1	156.475	76.7988	1	0	0	0	0	0	0	0	0	0	0	0	0	0	0	0	0	0	0	0	0	0	0	0	0	0	232.375	302.6	23.8	0	101.15	0	0	0	0
312	1	2920	0	1	139.25	55.8345	0	0	0	0	0	0	0	0	0	0	0	0	0	0	0	0	0	0	0	0	0	0	1	0	1	315	638.4	64.75	108.5	171.5	63	43.75	0	0	0
312	2	1047	0	0	10.5	33.3479	1	0	0	0	0	0	0	0	0	0	0	0	0	0	0	0	0	0	0	0	1	0	0	0	0	0	0	0	0	0	0	0	0	0	0
313	2	2920	0	0	21.75	69.8965	0	0	0	1	0	0	0	0	0	0	0	0	0	0	0	0	1	0	0	0	0	0	1	1	1	0	61	0	16.25	60	147	129.5	162.75	108.5	0
313	1	292	0	1	251.25	67.8513	0	0	1	0	0	0	0	0	0	0	0	0	0	0	0	0	0	0	0	0	0	0	1	0	1	69.75	0	0	0	0	0	0	0	0	0
314	1	2227	0	1	91	79.4546	0	0	0	0	0	0	0	0	0	0	0	0	0	0	0	0	0	0	0	0	0	1	0	0	0	150	172	171	172	170	143	0	0	0	0
314	2	274	0	0	0	72.2429	1	0	0	1	0	0	1	1	0	0	0	0	0	0	0	0	1	0	0	0	0	0	0	0	1	0	0	0	0	0	0	0	0	0	0
315	2	2685	0	0	25.5	70.9479	1	0	0	0	0	0	0	0	0	0	0	0	0	0	0	0	0	0	0	0	0	0	0	0	0	0	0	7	0	4	0	10.5	0	0	0
315	1	1602	1	1	174.25	68.4755	1	0	0	0	0	0	0	0	0	0	0	0	0	0	0	0	0	0	0	0	0	0	1	0	0	417.35	141.35	265.95	168	56	0	0	0	0	0
316	1	2920	0	1	129.5	39.9491	1	0	0	0	0	0	0	0	0	0	0	0	0	0	0	0	0	0	0	1	0	0	0	0	1	60.5	42	28	28	67.5	84	140	84	84	42
316	2	2448	0	0	0	40.0148	1	0	0	0	0	0	0	0	0	0	0	0	0	0	0	0	0	0	0	1	0	0	0	0	1	21	153	186.5	168	327.5	342	456	0	0	0
317	1	2281	0	1	106.25	76.9713	1	0	1	0	0	0	0	0	0	0	0	0	0	0	0	0	0	0	0	1	0	1	0	0	0	115	117	115	115	122	117	21.5	0	0	0
317	2	420	1	0	0	40.8115	0	1	0	0	0	0	0	0	0	0	0	0	0	0	0	0	0	0	0	0	0	0	0	0	1	0	0	0	0	0	0	0	0	0	0
318	2	2218	0	0	0	59.7306	1	0	0	0	0	0	0	0	0	0	0	0	0	0	0	0	0	0	0	0	0	0	0	0	1	104	135	112	152.25	120.5	213.75	0	0	0	0
318	1	789	1	1	126.75	88.9114	0	0	1	1	0	0	0	0	0	0	0	0	0	0	0	0	0	0	0	0	0	1	0	1	1	0	0	0	0	0	0	0	0	0	0
319	2	2920	0	0	80.5	41.559	0	1	0	0	0	0	0	0	0	0	0	0	0	0	0	0	0	0	0	0	0	0	0	0	1	154.5	434.125	222.375	246	118.25	0	0	0	0	0
319	1	1817	0	1	198	58.3233	0	0	0	0	0	0	0	0	0	0	0	0	0	0	0	0	0	0	0	1	0	0	0	0	0	171	177	135	129	143	0	0	0	0	0
320	1	2920	0	1	112	52.7954	1	0	0	0	0	0	0	0	0	0	0	0	0	0	0	0	0	0	0	0	0	0	0	1	0	143.5	126	126	140	168	168	140	310.6	97.75	0
320	2	2920	0	0	3.5	38.2187	1	0	0	0	0	0	0	0	0	0	0	0	0	0	0	0	0	0	0	0	0	0	0	0	0	0	50.25	84.5	84	69.65	49.5	154	154	0	0
321	2	1302	0	0	0	63.2379	0	0	0	0	0	0	0	0	0	0	0	0	0	0	0	0	0	0	0	0	0	0	0	0	1	0	0	0	0	0	0	0	0	0	0
321	1	372	0	1	161	75.2683	0	0	0	0	0	0	0	0	0	0	0	0	0	0	0	0	0	0	0	0	0	1	0	1	0	168	0	0	0	0	0	0	0	0	0
322	1	2920	0	1	138	66.099	0	0	0	1	0	0	0	0	0	0	0	0	0	0	0	0	1	0	0	0	0	0	0	0	1	42	0	112	148.5	156	171	171.5	167.393	86.25	0
322	2	2783	0	0	14	56.5108	0	0	0	0	0	0	0	0	0	0	0	0	0	0	0	0	0	0	0	0	0	0	0	0	0	0	0	145.5	413	21	38.25	168	105	0	0
323	1	2920	0	1	98.75	72.6235	1	0	0	0	0	0	0	0	0	0	0	0	0	0	0	0	0	0	0	0	1	0	0	1	1	92.5	242.5	290	364	336	390	360	340	336	308
323	2	2538	0	0	0	60.8531	1	0	1	0	0	0	0	0	0	0	0	0	0	0	0	0	0	0	0	0	0	0	0	0	1	0	98	164.5	105	63	0	0	0	0	0
324	2	2920	0	0	40.75	80.1336	0	0	1	0	0	0	0	0	0	0	0	0	0	0	0	0	0	0	0	0	0	0	0	1	1	0	0	0	0	0	0	0	0	0	0
324	1	2715	0	1	130	65.034	1	0	1	0	0	0	0	0	0	0	0	0	0	0	0	0	0	0	0	0	0	0	0	0	1	129	165.5	56	269	218	236	210	0	0	0
325	1	2502	0	1	182	55.7852	0	0	0	0	0	0	0	0	0	0	0	0	0	0	0	0	0	0	0	1	0	0	1	0	1	236.25	231	156.5	256.5	213.75	256.5	213.75	0	0	0
325	2	1381	0	0	82.5	58.2384	0	0	0	0	0	0	0	0	0	0	0	0	0	0	0	0	0	0	0	1	0	0	0	0	1	113	158	185.5	62.25	0	0	0	0	0	0
326	2	2918	0	0	45	48.308	1	0	0	0	0	0	0	0	0	0	0	0	0	0	0	0	0	0	0	0	0	0	0	0	0	0	0	0	0	0	0	41	202.5	0	0
326	1	929	0	1	126.25	63.1749	0	0	0	0	0	0	0	0	0	0	0	0	0	0	0	0	0	0	0	0	0	0	0	1	0	171	171	85.5	0	0	0	0	0	0	0
327	2	2920	0	0	22.5	66.9012	0	0	0	0	0	0	0	0	0	0	0	0	0	0	0	0	0	0	0	0	0	0	0	0	1	105	105	135	243	257	355	381	252	0	0
327	1	1536	0	1	215	74.7591	1	0	1	1	0	0	0	0	0	0	0	0	0	0	0	0	0	0	0	0	0	0	0	1	1	0	5.25	0	0	0	0	0	0	0	0
328	1	2626	0	1	108.5	66.4467	1	0	0	1	0	0	0	0	0	0	0	0	0	0	0	0	1	0	0	0	0	1	0	0	0	77	75	64.5	86.25	161.625	269.25	108	0	0	0
328	2	2513	0	0	41.25	59.3363	0	0	0	0	0	0	0	0	0	0	0	0	0	0	0	0	0	0	0	0	0	0	0	0	0	0	0	38.5	43.5	129	14	71.5	0	0	0
329	2	2920	0	0	0	62.014	1	0	0	0	0	0	0	0	0	0	0	0	0	0	0	0	1	0	0	1	0	0	0	0	1	0	22.5	205.5	217	126.5	0	45	0	0	0
329	1	2397	0	1	112.875	45.7343	1	0	1	0	0	0	0	0	0	0	0	0	0	0	0	0	0	0	0	0	0	0	0	1	1	503.25	503.25	497.25	513	345	0	0	0	0	0
330	1	2920	0	1	154	72.9876	1	0	0	0	0	0	0	0	0	0	0	0	0	0	0	0	0	0	0	0	0	1	0	1	0	148	90	121.5	120	101.9	116.65	125.85	56	112	0
330	2	2365	0	0	9.5	38.5746	1	0	0	0	0	0	0	0	0	0	0	0	0	0	0	0	0	0	0	0	0	0	0	0	0	0	0	18.9	100.3	287	232	0	0	0	0
331	1	2790	0	1	180.5	63.0791	0	0	0	0	0	0	0	0	0	0	0	0	0	0	0	0	1	0	0	1	0	0	1	1	1	168	154	174	88.75	84	142.8	142.8	72.25	0	0
331	2	2561	0	0	36.5	18.0375	0	0	0	0	0	0	0	0	0	0	0	0	0	0	0	0	0	0	0	0	1	0	0	0	1	328.875	137.25	216	153	112	0	95.25	0	0	0
332	1	2920	0	1	289.75	60.9024	1	0	0	0	0	0	0	0	0	0	0	0	0	0	0	0	0	0	0	1	0	1	1	0	0	477.75	381	383.25	433.5	408	387	300.75	345	86.25	0
332	2	2920	0	0	38.5	74.4853	0	0	0	0	0	0	0	0	0	0	0	0	0	0	0	1	0	0	0	0	0	1	0	1	1	0	36.75	76	0	0	0	0	0	0	0
333	1	2535	0	1	114	57.8606	1	0	0	0	0	0	0	0	0	0	0	0	0	0	0	0	0	0	0	0	0	0	0	0	0	0	0	78	0	21	172.25	154	0	0	0
333	2	1973	0	0	28	58.5615	0	0	0	0	0	0	0	0	0	0	0	0	0	0	0	0	0	0	0	0	0	0	0	0	0	0	0	0	0	0	0	0	0	0	0
334	1	2309	0	1	213.5	64.6424	1	0	0	0	0	0	0	0	0	0	0	0	0	0	0	0	0	0	0	0	0	1	1	0	0	121	364	648	545	551	605	121	0	0	0
334	2	2236	0	0	42	69.7569	0	0	1	0	0	0	0	0	0	0	0	0	0	0	0	0	0	0	0	0	0	0	0	0	1	182	308	308	341	322.5	0	0	0	0	0
335	2	2920	0	0	43	60.2481	1	0	0	0	0	0	0	0	0	0	0	0	0	0	0	0	0	0	0	0	0	0	0	0	1	84	474.75	655.875	418.5	382.5	360	252	267.75	249.75	42
335	1	2885	0	1	280.5	39.0647	0	0	0	0	0	0	0	0	0	0	0	0	0	0	0	0	0	0	0	0	0	0	0	0	0	64.5	0	0	0	52.5	0	14	140	0	0
336	2	2920	0	0	47.5	51.3033	1	0	1	0	0	0	0	0	0	0	0	0	0	0	0	0	0	0	0	0	0	0	0	0	1	15	82.5	152.5	155	155	148.5	114.25	225	0	0
336	1	2825	0	1	101.5	51.4812	1	0	0	0	0	0	0	0	0	0	0	0	0	0	0	0	0	0	0	0	0	0	0	0	1	56	140.25	168	140	56	91.35	0	0	0	0
337	2	2525	0	0	2.25	65.8882	0	0	0	0	0	0	0	0	0	0	0	0	0	0	0	1	0	0	0	1	0	0	0	0	1	262.5	252.75	252.75	229.5	252.75	90	230.25	0	0	0
337	1	2307	0	1	234.5	51.0678	0	0	0	0	0	0	0	0	0	0	0	0	0	0	0	0	0	0	0	0	0	1	0	1	1	310	194.825	120	180	202.5	337.5	90	0	0	0
338	2	2792	0	0	24.5	37.3727	1	0	0	0	0	0	0	0	0	0	0	0	0	0	0	0	0	0	0	0	0	0	0	0	0	35.8	11.9	71.4	35.7	71.4	71.4	95.2	23.8	0	0
338	1	2307	0	1	138	31.4013	1	0	0	0	0	0	0	0	0	0	0	0	0	0	0	0	1	0	0	0	0	0	0	0	0	77	0	0	0	0	0	0	0	0	0
339	1	2699	0	1	102.75	83.5752	0	0	0	0	0	0	0	0	0	0	0	0	0	0	0	0	0	0	0	0	1	1	0	0	1	0	0	0	0	0	0	0	0	0	0
339	2	2239	0	0	19.25	43.0867	1	0	0	0	0	0	0	0	0	0	0	0	0	0	0	0	0	0	0	0	0	0	0	0	0	73.5	133.7	168	168	161	168	14	0	0	0
340	1	2920	0	1	193	44.8034	1	0	0	0	0	0	0	0	0	0	0	0	0	0	0	0	0	0	0	0	0	0	0	0	1	126	168	168.5	255.75	256.5	256.5	257.25	295.5	168	63
340	2	1475	1	0	19	44.609	1	0	0	0	0	0	0	0	0	0	0	0	0	0	0	0	0	0	0	0	0	0	0	0	1	8.75	0	0	0.75	0	0	0	0	0	0
341	2	2920	0	0	0	48.8501	1	0	0	0	0	0	0	0	0	0	0	0	0	0	0	0	0	0	0	0	0	1	0	0	1	0	0	0	0	0	0	185.25	256.5	126	0
341	1	1115	0	1	195.75	58.9119	0	0	0	0	0	0	0	0	0	0	0	0	0	0	0	0	0	0	0	1	0	0	0	1	0	0	0	0	0	0	0	0	0	0	0
342	2	2650	0	0	0	62.5397	0	0	0	0	0	0	0	0	0	0	0	0	0	0	0	0	0	0	0	0	0	0	1	1	1	0	0	0	0	0	0	14	0	0	0
342	1	2325	0	1	126	65.1024	0	0	0	0	0	0	0	0	0	0	0	0	0	0	0	0	0	0	0	0	0	0	0	1	1	127	105	189	171	73.5	85.5	22.5	0	0	0
343	2	2233	0	0	30	54.6025	1	0	0	0	0	0	0	0	0	0	0	0	0	0	0	0	0	0	0	0	0	0	1	1	1	67.5	111.25	30.25	105	0	0	0	0	0	0
343	1	1530	0	1	102	57.1761	1	0	0	0	0	0	0	0	0	0	0	0	0	0	0	0	0	0	0	0	0	0	0	1	1	210	210	210	210	21	0	0	0	0	0
344	2	2920	0	0	49	62.1591	1	0	1	0	0	0	0	0	0	0	0	0	0	0	0	0	0	0	0	0	0	1	0	0	1	0	0	0	0	94.35	0	31.5	31.5	0	0
344	1	2456	0	1	140.25	42.3256	1	0	0	0	0	0	0	0	0	0	0	0	0	0	0	0	0	0	0	0	0	0	0	0	1	114.75	89.25	89.25	63.75	38.25	0	0	0	0	0
345	2	2920	0	0	28	48.5845	1	0	0	0	0	0	0	0	0	0	0	0	0	0	0	0	0	0	0	0	0	1	0	0	1	0	0	0	0	0	0	0	0	0	0
345	1	629	0	1	122.75	63.9963	0	0	0	0	0	0	0	0	0	0	0	0	0	0	0	0	0	0	0	1	0	0	1	0	1	71.75	55.5	0	0	0	0	0	0	0	0
346	1	2920	0	1	363.75	45.5098	1	0	0	0	0	0	0	0	0	0	0	0	0	0	0	0	0	0	0	1	0	0	0	1	1	343.125	198.25	69	0	0	0	202.5	67.5	0	0
346	2	2920	0	0	0	51.9357	0	0	1	0	0	0	0	0	0	0	0	0	0	0	0	0	0	0	0	1	0	1	0	0	1	0	0	0	0	0	127.5	104.55	105	15	0
347	1	2920	0	1	113.5	69.2859	1	0	0	0	0	0	0	0	0	0	0	0	0	0	0	0	0	0	0	0	0	0	0	0	0	184	156.5	172	172	172	157.5	128.5	172	57.5	0
347	2	122	0	0	2.25	69.1764	1	0	0	0	0	0	0	0	0	0	0	0	0	0	0	0	0	0	0	0	0	0	0	0	0	19.25	0	0	0	0	0	0	0	0	0
348	1	2304	0	1	197.75	54.7421	1	0	0	0	0	0	0	0	0	0	0	0	0	0	0	0	0	0	0	0	0	0	0	1	1	0	0	0	0	0	0	0	0	0	0
348	2	2239	0	0	7.5	54.8352	1	0	0	0	0	0	0	0	0	0	0	0	0	0	0	0	0	0	0	0	0	0	0	1	1	123	15	182.5	152	300	228.75	0	0	0	0
349	1	2167	1	1	179.5	72.7987	1	0	0	1	0	0	0	0	0	0	0	0	0	0	0	0	0	0	0	0	0	1	0	0	1	151.5	168	268.5	130.65	58.8	130.9	0	0	0	0
349	2	774	0	0	0	56.8229	0	0	0	0	0	0	0	0	0	0	0	0	0	0	0	0	0	0	0	0	0	0	1	0	1	160.25	28	0	0	0	0	0	0	0	0
350	1	2920	0	1	255	57.0392	1	0	0	0	0	0	0	0	0	0	0	0	0	0	0	0	0	0	0	0	0	0	0	0	1	229.5	255	280.5	280.5	178.5	0	0	0	0	0
350	2	1763	0	0	0	38.7143	1	0	0	0	0	0	0	0	0	0	0	0	0	0	0	1	1	0	0	0	1	0	0	0	0	0	0	0	0	0	0	0	0	0	0
351	1	2449	0	1	187.5	70.3455	1	0	0	0	0	0	0	0	0	0	0	0	0	0	0	0	1	0	0	0	0	0	0	0	1	168	140	85	87	71.5	67.5	60	0	0	0
351	2	1722	0	0	67.75	55.0871	0	0	0	0	0	0	0	0	0	0	0	0	0	0	0	0	0	0	0	0	0	0	0	0	0	0	112.5	178.5	0	0	0	0	0	0	0
352	2	2920	0	0	0	61.1105	1	0	0	0	0	0	0	0	0	0	0	0	0	0	0	0	0	0	0	0	0	0	0	1	1	150	150	180	150	300	251.5	252	258	43	0
352	1	2904	0	1	197.75	44.9294	1	0	0	0	0	0	0	0	0	0	0	0	0	0	0	0	0	0	0	0	1	0	0	0	1	123	182	231	238	170	283	308	0	0	0
353	2	2920	0	0	0	60.7491	0	0	0	0	0	0	0	0	0	0	0	0	0	0	0	0	0	0	0	0	0	1	1	1	0	0	0	0	0	156.825	193.8	0	418.25	0	0
353	1	2211	0	1	154	50.9117	0	0	0	0	0	0	0	0	0	0	0	0	0	0	0	0	0	0	0	0	0	0	0	0	1	98	122.5	157.5	178.5	83	90	0	0	0	0
354	1	2920	0	1	122	46.2627	1	0	0	0	0	0	0	0	0	0	0	0	0	0	0	0	0	0	0	0	0	0	0	0	1	0	42	180	147	126	156	170	141.5	141.5	56
354	2	2573	0	0	0	58.3397	1	0	0	0	0	0	0	0	0	0	0	0	0	0	0	1	0	0	0	0	0	0	0	0	1	17.5	0	0	0	10.5	0	0	0	0	0
355	1	2920	0	1	112	53.2609	0	0	0	0	0	0	0	0	0	0	0	0	0	0	0	0	1	0	0	0	0	0	0	0	0	63	87.5	168.5	224	280	267.5	226	286	344	86
355	2	1180	0	0	14	59.8182	0	0	0	0	0	0	0	0	0	0	0	0	0	0	0	0	0	0	0	0	0	0	0	0	0	25	87.5	168	42	0	0	0	0	0	0
356	1	2920	0	1	104.25	52.4723	1	0	0	0	0	0	0	0	0	0	0	0	0	0	0	0	0	0	0	0	0	0	0	0	1	70	0	0	0	0	0	238	285.6	71.4	0
356	2	2369	0	0	0	52.5627	1	0	0	0	0	0	0	0	0	0	0	0	0	0	0	0	0	0	0	0	0	0	0	0	1	0	0	0	0	0	0	0	0	0	0
357	1	2920	0	1	134	46.8322	0	0	0	1	0	0	0	0	0	0	0	1	0	0	0	0	0	0	0	0	0	0	0	0	1	150	135	156	168	131	168	182	154	84	0
357	2	2920	0	0	31.5	51.8371	1	0	0	0	0	0	0	0	0	0	0	0	0	0	0	0	0	0	0	0	0	0	0	0	1	0	0	183.75	345.75	368.25	474	244	168	154	158
358	1	2561	0	1	99.75	68.9519	1	0	1	0	0	0	0	0	0	0	0	0	0	0	0	0	0	0	0	0	0	0	0	1	0	0	159.25	197.75	7	0	0	0	0	0	0
358	2	1460	0	0	0	54.597	1	0	0	0	0	0	0	0	0	0	0	0	0	0	0	0	0	0	0	0	0	0	0	0	0	0	0	0	0	0	0	0	0	0	0
359	2	2615	0	0	70	43.5577	0	0	0	0	0	0	0	0	0	0	0	0	0	0	0	0	0	0	0	0	0	0	0	0	1	175	231	210	178.5	189	147	231	0	0	0
359	1	2301	0	1	110.5	42.75	1	0	0	0	0	0	0	0	0	0	0	0	0	0	0	0	0	0	0	0	0	0	0	0	1	100	185.5	172	265.5	258	258	57.5	0	0	0
360	1	2920	0	1	91	64.4179	1	0	0	0	0	0	0	0	0	0	0	0	0	0	0	1	0	0	0	0	0	0	1	0	1	82.25	63	84	84	77	77	77	42	21	0
360	2	1810	0	0	0	55.4266	0	0	0	0	0	0	0	0	0	0	0	0	0	0	0	0	0	0	0	0	0	0	0	0	1	0	0	107	92	133.5	0	0	0	0	0
361	1	2797	0	1	273	66.559	0	0	0	0	0	0	0	0	0	0	0	0	0	0	0	0	0	0	0	1	0	0	0	1	0	208.5	188.5	168	140	268	308	198	0	0	0
361	2	2377	0	0	0	66.2934	0	0	0	0	0	0	0	0	0	0	0	0	0	0	0	0	0	0	0	1	0	0	0	1	0	7	0	0	21.5	0	11.9	0	0	0	0
362	1	2920	0	1	161	57.3404	1	0	0	0	0	0	0	0	0	0	0	0	0	0	0	0	0	0	0	0	0	0	0	0	0	18.375	0	64.75	77	129	189	132	132	112	0
362	2	2295	0	0	70	57.4335	1	0	0	0	0	0	0	0	0	0	0	0	0	0	0	0	0	0	0	0	0	0	0	0	0	120.5	157	201	128.5	171	172	43	0	0	0
363	2	2889	0	0	0	59.4732	1	0	0	0	0	0	0	0	0	0	0	0	0	0	0	1	0	0	0	0	0	0	0	1	1	75	0	0	42	63	42	149	116.5	0	0
363	1	1783	0	1	175.5	47.5851	1	0	0	0	0	0	0	0	0	0	0	0	0	0	0	0	0	0	0	0	0	0	0	1	1	195	330	300	300	0	0	0	0	0	0
364	1	2616	0	1	156	70.4742	1	0	0	0	0	0	0	0	0	0	0	0	0	0	0	0	0	0	0	0	0	1	0	1	1	91.75	90	45	58	56.25	84	86.5	11.625	0	0
364	2	1517	0	0	63	36.1434	1	0	0	0	0	0	0	0	0	0	0	0	0	0	0	0	0	0	0	0	0	0	0	0	1	183	128	74	159	0	0	0	0	0	0
365	2	2920	0	0	51.75	60.8887	1	0	0	0	0	0	0	0	0	0	0	0	0	0	0	0	0	0	0	0	0	0	0	0	1	241.5	241.5	297	336	308	254	254	0	112	0
365	1	635	0	1	406.2	61.7293	0	0	0	0	0	0	0	0	0	0	0	0	0	0	0	0	0	0	0	0	0	0	0	0	1	352.75	138.9	0	0	0	0	0	0	0	0
366	1	2920	0	1	108.5	27.9734	0	0	0	0	0	0	0	0	0	0	0	0	0	0	0	0	0	0	0	0	0	0	0	0	1	43	45	23	0	63.75	238.275	49	84	0	0
366	2	1875	0	0	77	71.8377	0	0	1	1	0	0	0	0	0	0	0	0	0	0	0	0	0	0	0	1	0	1	0	1	0	70	84	42	63	0	0	0	0	0	0
367	1	2674	0	1	210	73.9788	1	0	0	0	0	0	0	0	0	0	0	0	0	0	0	0	0	0	0	0	1	0	0	0	0	210	168	135	135	177	168	105	0	0	0
367	2	1894	0	0	21	62.3645	0	0	0	1	0	0	0	0	0	0	0	0	0	0	0	0	1	0	0	0	1	0	0	0	0	0	49	46.75	89.375	18	0	0	0	0	0
368	1	2920	0	1	204	65.598	0	0	0	0	0	0	0	0	0	0	0	0	0	0	0	0	0	0	0	0	0	1	0	1	0	114.5	172	172	172	143	172	172	171.5	38.5	0
368	2	837	0	0	0	53.51	0	0	0	0	0	0	0	0	0	0	0	0	0	0	0	0	0	0	0	0	0	0	0	0	1	0	10.5	14	0	0	0	0	0	0	0
369	2	2920	0	0	0	68.1935	1	0	0	0	0	0	0	0	0	0	0	0	0	0	0	0	0	0	0	0	0	1	0	0	1	0	11.25	133	168	168	140	84	84	0	0
369	1	2216	0	1	333.675	49.1485	0	0	1	0	0	0	0	0	0	0	0	0	0	0	0	0	0	0	0	0	0	0	0	0	1	270.034	231	238	182	129.5	182	0	0	0	0
370	1	2745	0	1	147.7	64.8669	0	0	0	0	0	0	0	0	0	0	0	0	0	0	0	0	0	0	0	0	0	1	0	0	0	0	0	0	0	0	0	0	0	0	0
370	2	454	0	0	52.5	43.0539	1	1	0	0	0	0	0	0	0	0	0	0	0	0	0	0	0	0	0	0	0	0	0	0	0	0	0	0	0	0	0	0	0	0	0
371	1	2449	0	1	91	49.425	1	0	0	1	0	0	0	0	0	0	0	0	0	0	0	0	0	0	0	0	0	0	0	0	0	56	154	168	168	168	98	140	0	0	0
371	2	2195	1	0	0	77.9624	0	0	0	0	0	0	0	0	0	0	0	0	0	0	0	0	0	0	0	0	0	0	0	0	1	0	0	0	0	0	0	0	0	0	0
372	1	2920	0	1	131.25	38.9607	1	1	0	0	0	0	0	0	0	0	0	0	0	0	0	0	0	0	0	0	0	0	0	0	1	148	135	112	215.05	162.5	197.55	229.5	294.5	153	0
372	2	2920	0	0	0	55.1966	0	0	0	0	0	0	0	0	0	0	0	0	0	0	0	0	0	0	0	0	0	0	0	1	1	0	0	0	0	0	0	0	0	0	0
373	2	2920	0	0	0	47.0759	1	0	0	0	0	0	0	0	0	0	0	0	0	0	0	0	0	0	0	0	0	0	0	0	1	0	114.75	138	443.233	307	92	92	184	0	0
373	1	2810	0	1	290.625	47.2703	1	0	1	0	0	0	0	0	0	0	0	0	0	0	0	0	0	0	0	0	0	0	0	0	1	257.25	222.75	84.75	0	0	0	0	0	0	0
374	2	2920	0	0	0	54.2137	1	0	0	0	0	0	0	0	0	0	0	0	0	0	0	0	0	0	0	0	0	0	0	0	1	0	0	0	15	82.5	124.5	158.25	150	165	75
374	1	1034	0	1	267	68.9711	0	0	0	0	0	0	0	0	0	0	0	0	0	0	0	0	0	0	0	0	0	0	0	1	1	228.5	80.5	134	0	0	0	0	0	0	0
375	2	2339	0	0	14	58.1453	0	0	0	0	0	0	0	0	0	0	0	0	0	0	0	1	0	0	0	0	0	0	0	1	0	0	14	0	0	0	0	70	0	0	0
375	1	2327	0	1	173	51.013	1	0	0	0	0	0	0	0	0	0	0	0	0	0	0	0	0	0	0	0	0	0	1	0	1	0	0	0	0	0	0	0	0	0	0
376	1	2401	0	1	115.5	73.3052	0	0	0	0	0	0	0	0	0	0	0	0	0	0	0	0	0	0	0	0	1	0	0	0	1	0	0	101.5	127	87	128.75	29	0	0	0
376	2	1034	0	0	30	53.3841	0	0	0	0	0	0	0	0	0	0	0	0	0	0	0	0	0	0	0	0	0	0	0	0	0	117.5	157.5	112.5	0	0	0	0	0	0	0
377	2	2294	0	0	0	44.6829	1	0	0	0	0	0	0	0	0	0	0	0	0	0	0	0	0	0	0	0	0	0	0	1	1	0	0	43	98.5	84.5	92.75	14.25	0	0	0
377	1	756	0	1	294	80.2294	0	0	0	0	0	0	0	0	0	0	0	0	0	0	0	0	0	0	0	1	0	1	0	1	0	189	168	0	0	0	0	0	0	0	0
378	2	1973	1	0	43	71.4872	1	0	0	1	0	0	0	0	0	0	0	0	0	0	0	0	0	0	0	0	0	0	1	0	1	0	0	0	0	0	54	0	0	0	0
378	1	910	0	1	211.75	68.5577	1	0	0	0	0	0	0	0	0	0	0	0	0	0	0	0	1	0	0	0	1	0	1	0	1	310	245	105	0	0	0	0	0	0	0
379	1	2920	0	1	327.25	48.2724	0	0	0	0	0	0	0	0	0	0	0	0	0	0	0	0	0	0	0	0	0	0	0	0	1	322	423	253.5	469.5	511.5	469.5	211.5	344.5	28	0
379	2	2287	0	0	0	26.6181	0	0	0	0	0	0	0	0	0	0	0	0	0	0	0	0	0	0	0	0	0	0	0	0	0	0	77.5	0	21	0	0	0	0	0	0
380	2	2920	0	0	70	89.8396	0	0	0	0	0	0	0	0	0	0	0	0	0	0	0	0	0	0	0	0	0	0	0	0	1	182	168	126	135	120.5	135	135	135	45	0
380	1	72	0	1	122.5	76.6564	0	0	0	1	0	0	0	0	0	0	0	0	0	0	0	0	0	0	0	0	0	0	0	1	0	35	0	0	0	0	0	0	0	0	0
381	1	2920	0	1	176	68.3633	0	0	0	0	0	0	0	0	0	0	0	0	0	0	0	0	0	0	0	0	0	0	0	0	0	288	338	348	342	349	342	286	230	129.5	0
381	2	2233	0	0	30	67.7664	1	0	0	0	0	0	0	0	0	0	0	0	0	0	0	0	0	0	0	0	0	0	0	0	0	0	0	0	0	45	165	0	0	0	0
382	2	2723	0	0	0	51.18	1	0	0	0	0	0	0	0	0	0	0	0	0	0	0	0	0	0	0	0	0	0	1	0	1	0	0	0	0	0	0	0	0	0	0
382	1	154	0	1	129.5	51.7085	0	0	0	0	0	0	0	0	0	0	0	0	0	0	0	0	0	0	0	0	1	0	0	0	1	70	0	0	0	0	0	0	0	0	0
383	1	2734	0	1	855.525	46.9828	1	0	0	0	0	0	0	0	0	0	0	0	0	0	0	0	0	0	0	0	0	0	0	0	1	855.525	855.525	664.275	590.75	354.25	243.5	258	86	0	0
383	2	2659	0	0	0	21.6844	0	1	0	0	0	0	0	0	0	0	0	0	0	0	0	0	0	0	0	0	1	0	0	0	0	0	84	122.5	0	0	0	0	0	0	0
384	2	2839	0	0	0	68.6097	1	0	0	0	0	0	0	0	0	0	0	0	0	0	0	0	0	0	0	0	0	0	0	0	0	0	0	0	0	0	0	0	0	0	0
384	1	2287	0	1	135	68.7876	1	0	0	0	0	0	0	0	0	0	0	0	0	0	0	0	0	0	0	0	0	0	0	0	0	76.5	15	97.5	90	178.5	225	60	0	0	0
385	1	2920	0	1	115.5	58.7559	0	0	0	0	0	0	0	0	0	0	0	0	0	0	0	0	1	0	0	0	1	0	1	0	1	184	316	186.5	136	80	257.55	314	248.5	31.5	0
385	2	2699	0	0	64.125	61.6608	1	0	0	0	0	0	0	0	0	0	0	0	0	0	0	0	0	0	0	0	0	0	0	1	0	63.875	140	0	65	244	230	208	14.5	0	0
386	1	2920	0	1	147	66.2907	0	0	0	0	0	0	0	0	0	0	0	0	0	0	0	0	0	0	0	0	0	1	0	1	0	147	210	189	189	187.875	173.4	210.375	210	0	0
386	2	2920	0	0	10.5	54.2766	0	0	0	0	0	0	0	0	0	0	0	0	0	0	0	0	0	0	0	0	0	0	0	0	1	0	0	0	142.8	0	0	0	0	0	0
387	1	2920	0	1	105	56.0481	1	0	0	0	0	0	0	0	0	0	0	0	0	0	0	0	0	0	0	0	0	0	0	0	1	165	165	186	180	195	90	135	82.5	82.5	45.5
387	2	257	0	0	56	68.429	1	0	1	0	0	0	0	0	0	0	0	0	0	0	0	0	0	0	0	0	0	1	0	1	0	126	0	0	0	0	0	0	0	0	0
388	1	2920	0	1	165	78.0583	0	0	0	0	0	0	0	0	0	0	0	0	0	0	0	0	0	0	0	1	0	0	1	0	0	147	75	0	0	0	0	0	0	0	0
388	2	2920	0	0	0	71.1614	0	0	0	0	0	0	0	0	0	0	0	0	0	0	0	0	1	0	0	0	0	0	1	1	1	0	21.675	0	0	0	0	0	0	0	0
389	1	2920	0	1	220.5	70.6686	0	0	0	1	0	0	0	0	0	0	0	0	0	0	0	0	0	0	0	0	0	0	0	1	0	0	0	44.75	84	99.75	147	154	154	112	0
389	2	2493	0	0	0	61.8908	0	0	0	0	0	0	0	0	0	0	0	0	0	0	0	0	0	0	0	0	0	0	0	0	0	0	0	0	0	0	0	0	0	0	0
390	2	1375	0	0	0	66.7616	1	0	0	1	0	0	0	0	0	0	0	0	0	0	0	0	0	0	0	0	0	0	0	0	1	0	0	0	1.75	0	0	0	0	0	0
390	1	1348	0	1	180.5	50.6927	1	0	0	0	0	0	0	0	0	0	0	0	0	0	0	0	0	0	0	0	0	0	0	0	0	106	157	85.125	143.75	0	0	0	0	0	0
391	2	2548	0	0	74.5	66.8273	1	0	0	0	0	0	0	0	0	0	0	0	0	0	0	0	0	0	0	1	0	1	0	1	0	144	67.5	67.5	67.5	90	93	84	0	0	0
391	1	2251	0	1	147	74.8029	0	0	0	0	0	0	0	0	0	0	0	0	0	0	0	0	0	0	0	1	0	1	0	0	1	168	189	189	262	128	0	0	0	0	0
392	2	2920	0	0	0.425	77.9049	0	0	0	0	0	0	0	0	0	0	0	0	0	0	0	1	1	0	0	0	0	1	0	0	1	0	0	0	0	0	0	0	0	0	0
392	1	2413	0	1	263	52.0288	1	0	0	0	0	0	0	0	0	0	0	0	0	0	0	0	0	0	0	0	0	0	0	0	1	232.5	165	176	169	140	154	98.5	0	0	0
393	2	1853	0	0	51	64.7109	1	0	0	0	0	0	0	0	0	0	0	0	0	0	0	0	0	0	0	0	0	0	0	0	1	90	22.5	45	62.5	21	0	0	0	0	0
393	1	1702	0	1	122.75	65.305	0	0	0	0	0	0	0	0	0	0	0	0	0	0	0	0	0	0	0	0	0	0	0	0	1	182	0	0	0	0	0	0	0	0	0
394	1	2920	0	1	175	32.1104	0	0	0	0	0	0	0	0	0	0	0	0	0	0	0	0	0	0	0	0	0	0	0	0	1	308	298	0	0	0	0	0	93.5	168	84
394	2	2920	0	0	0	63.1859	0	0	0	0	0	0	0	0	0	0	0	0	0	0	0	0	1	0	0	1	0	0	0	0	1	0	22.5	94.5	175	178.5	168	182	168	189	63.75
395	1	2920	0	1	164	45.4742	1	0	0	0	0	0	0	0	0	0	0	0	0	0	0	0	0	0	0	0	0	0	0	0	1	134.75	319.175	204	406.3	399	56	122.5	168	154	0
395	2	2879	0	0	0	45.5865	1	0	0	0	0	0	0	0	0	0	0	0	0	0	0	0	0	0	0	0	0	0	0	0	1	18.75	60	82.5	112.5	172.5	247.5	247.5	225	0	0
396	2	2920	0	0	30.75	52.6421	0	0	0	0	0	0	0	0	0	0	0	0	0	0	0	0	0	0	0	0	0	0	0	0	0	0	30.75	92.25	76	336.75	553.5	0	185	172.5	0
396	1	1646	0	1	154.5	73.872	1	0	0	0	0	0	0	0	0	0	0	0	0	0	0	0	0	0	0	0	0	0	0	0	1	133	142.5	160	173.5	79.5	0	0	0	0	0
397	2	2920	0	0	0	62.0277	1	0	0	0	0	0	0	0	0	0	0	0	0	0	0	0	0	0	0	0	0	0	0	0	1	0	0	0	28	0	0	0	0	0	0
397	1	2309	0	1	124.25	40.8088	0	0	0	0	0	0	0	0	0	0	0	0	0	0	0	0	0	0	0	0	0	0	0	0	0	127.75	155.75	172.75	270	45	0	0	0	0	0
398	2	2500	0	0	5.5	68.2866	0	0	0	0	0	0	0	0	0	0	0	0	0	0	0	0	0	0	0	0	0	0	0	0	1	156.25	178.5	157.5	313.5	321	182	135	0	0	0
398	1	2063	0	1	96.35	73.9021	1	0	0	1	0	0	0	0	0	0	0	0	0	0	0	0	0	0	0	0	1	0	0	1	1	168	140	290.8	291.55	217.85	153	0	0	0	0
399	1	2920	0	1	123.75	61.4582	0	0	1	0	0	0	0	0	0	0	0	0	0	0	0	0	0	0	0	0	0	0	0	1	0	0	0	90.5	169	199.5	229.5	229.5	270.75	127.5	0
399	2	596	0	0	52.5	69.0341	0	0	0	0	0	0	0	0	0	0	0	0	0	0	0	0	0	0	0	0	0	0	0	0	1	0	1.75	0	0	0	0	0	0	0	0
400	2	2919	0	0	15	46.2107	0	0	0	0	0	0	0	0	0	0	0	0	0	0	0	0	0	0	0	0	0	0	1	0	0	0	46	67.5	152.25	252	273	252	252	0	0
400	1	2419	0	1	237	75.6763	0	0	0	0	0	0	0	1	0	0	0	0	0	0	0	0	0	0	0	0	0	0	0	0	1	180	112.5	78.25	78.75	96.125	126.75	87.375	0	0	0
401	1	2920	0	1	243.1	60.8422	0	0	0	0	0	0	0	0	0	0	0	0	0	0	0	0	0	0	0	0	0	1	1	0	0	279.65	287.3	166.6	220.15	157.675	120.275	132.6	0	0	0
401	2	893	0	0	32.5	41.1894	0	0	0	0	0	0	0	0	0	0	0	0	0	0	0	0	0	0	0	0	1	0	0	0	0	0	0	0	0	0	0	0	0	0	0
402	1	2322	0	1	112	54.8598	1	0	0	1	0	0	0	0	0	0	0	0	0	0	0	0	0	0	0	0	0	0	0	0	0	98.5	84	0	85.5	0	57	14.5	0	0	0
402	2	579	0	0	64.75	75.3806	0	0	0	0	0	0	0	0	0	0	0	0	0	0	0	0	0	0	0	0	0	0	0	1	0	42	28	0	0	0	0	0	0	0	0
403	2	2920	0	0	0	80.391	1	0	1	0	0	0	0	0	0	0	0	0	0	0	0	0	0	0	0	0	0	0	0	0	1	0	0	0	0	0	0	0	0	55.5	90
403	1	1202	0	1	147.5	59.2597	0	0	0	0	0	0	0	0	0	0	0	0	0	0	0	0	0	0	0	0	0	0	0	0	0	70	60.25	45.25	24.75	0	0	0	0	0	0
404	2	2400	0	0	0	38.5609	0	0	0	0	0	0	0	0	0	0	0	0	0	0	0	0	0	0	0	1	0	0	1	0	0	0	0	0	0	0	0	0	0	0	0
404	1	2353	0	1	256	59.5225	1	0	0	0	0	0	0	0	0	0	0	0	0	0	0	0	0	0	0	0	0	1	0	1	1	105	154	168	168	140	182.5	84	0	0	0
405	2	2873	0	0	0	45.9424	1	0	0	0	0	0	0	0	0	0	0	0	0	0	0	0	0	0	0	0	0	0	0	0	1	0	0	0	0	0	0	0	0	0	0
405	1	2573	0	1	131.5	46.0875	1	0	0	0	0	0	0	0	0	0	0	0	0	0	0	0	0	0	0	0	0	0	0	0	1	124.5	149	96.25	135	143.5	168	174	0	0	0
406	1	2899	0	1	98	86.951	0	0	1	0	0	0	0	0	0	0	0	0	0	0	0	0	0	0	0	0	0	0	0	0	0	106.5	122.5	0	0	0	0	61	0	0	0
406	2	41	0	0	0	78.8495	0	0	0	0	1	0	0	1	0	0	0	0	0	0	0	0	0	0	0	0	0	0	0	0	1	0	0	0	0	0	0	0	0	0	0
407	1	2920	0	1	120	39.7136	0	0	0	0	0	0	0	0	0	0	0	0	0	0	0	0	0	0	0	0	0	0	0	0	1	150	227.5	150	105	135	270	459	457.825	379.275	7
407	2	2920	0	0	0	53.5675	1	0	0	0	0	0	0	0	0	0	0	0	0	0	0	0	0	0	0	0	0	0	0	1	1	0	0	0	46	0	92	0	0	0	0
408	1	2920	0	1	170	58.2001	0	0	0	0	0	0	0	0	0	0	0	0	0	0	0	0	0	0	0	0	0	0	0	0	1	168.5	196.5	286	316	336	336	284	270	360	150
408	2	1163	0	0	90	73.1136	0	0	0	0	0	0	0	0	0	0	0	0	0	0	0	0	0	0	0	1	0	0	0	0	0	90	90	90	15	0	0	0	0	0	0
409	2	2920	0	0	89.5	40.0422	0	0	0	0	0	0	0	0	0	0	0	0	0	0	0	0	0	0	0	0	0	0	0	0	0	196.5	144.5	7.5	98.5	112	95.5	224	196	0	0
409	1	2373	0	1	199.5	61.6334	1	0	0	0	0	0	0	0	0	0	0	0	0	0	0	0	0	0	0	0	0	0	0	0	1	299	414.25	537	736.5	828	781.5	276	0	0	0
410	2	2727	0	0	85.75	64.1688	0	0	0	0	0	0	0	0	0	0	0	0	0	0	0	0	0	0	0	0	0	0	0	0	1	77	126	154	225.75	179.25	148	143.5	63	0	0
410	1	2121	0	1	179	55.9112	1	0	0	0	0	0	0	0	0	0	0	0	0	0	0	0	0	0	0	0	0	0	0	1	0	67.5	67.5	75	67.5	135	112.5	0	0	0	0
411	2	2371	0	0	0	49.9754	1	0	0	0	0	0	0	0	0	0	0	0	0	0	0	0	0	0	0	1	0	0	0	0	1	0	0	0	0	0	7	84	0	0	0
411	1	2237	0	1	409.5	50.7557	0	0	1	0	0	0	0	0	0	0	0	0	0	0	0	0	0	0	0	1	0	0	0	0	1	368.25	368.25	277.5	336.75	344	344	0	0	0	0
412	1	2920	0	1	360.75	58.1316	1	0	0	0	0	0	0	0	0	0	1	0	0	0	0	0	0	0	0	0	0	1	0	0	1	201.5	144	285.5	229.5	229.5	186.5	233.75	168	0	0
412	2	2920	0	0	63	52.5627	1	0	0	0	0	0	0	0	0	0	0	0	0	0	0	0	0	0	0	0	0	0	0	0	1	113.5	86	0	0	0	0	0	2.25	7.5	0
413	2	2920	0	0	44.75	62.3836	1	0	0	1	0	0	0	0	0	0	0	0	0	0	0	1	0	0	0	0	0	0	0	0	1	0	0	0	89.6	266	285.6	209.95	157.25	158.1	73.1
413	1	2441	0	1	134.75	56.6997	0	0	0	0	0	0	0	0	0	0	0	0	0	0	0	0	0	0	0	0	0	0	0	0	1	329	420	420	462	252	462	116.2	0	0	0
414	1	2920	0	1	168.5	62.6164	1	0	0	0	0	0	0	0	0	0	0	0	0	0	0	0	0	0	0	0	1	0	1	0	0	170	165	163	175	220	300	307.5	227.5	67.5	0
414	2	2304	0	0	0	61.4938	0	0	0	0	0	0	0	0	0	0	0	0	0	0	0	0	1	0	0	0	0	0	0	0	0	0	0	0	0	0	0	0	0	0	0
415	1	2920	0	1	105	52.8693	0	0	0	0	0	0	0	0	0	0	0	0	0	0	0	0	0	0	0	0	1	0	0	0	1	231	378	378	283.5	353.25	387	494.25	279.75	335.25	0
415	2	2920	0	0	42	54.471	1	0	0	0	0	0	0	0	0	0	0	0	0	0	0	0	0	0	0	0	0	0	0	0	1	84	71	92.3	86	99.5	159.1	219.3	193.5	71.4	0
416	1	2164	0	1	128.5	65.8772	1	0	1	0	0	0	0	0	0	0	0	0	0	0	0	0	0	0	0	0	0	0	0	0	0	78.75	139.25	157.5	172	127.5	135	0	0	0	0
416	2	2047	0	0	0	66.3591	0	0	0	0	0	0	0	0	0	0	0	0	0	0	0	0	0	0	0	0	0	0	0	0	0	0	30.75	0	88	84	126	0	0	0	0
417	1	2840	0	1	174.5	50.1889	0	0	0	0	0	0	0	0	0	0	0	0	0	0	0	0	0	0	0	0	0	0	0	0	1	256.5	196	178.5	63	28	0	0	0	0	0
417	2	1636	0	0	45.5	70.3811	0	0	0	0	0	0	0	0	0	0	0	0	0	0	0	0	0	0	0	0	0	1	0	0	1	0	0	0	0	0	0	0	0	0	0
418	1	2920	0	1	153	46.605	0	0	0	0	0	0	0	0	0	0	0	0	0	0	0	0	0	0	0	0	0	1	0	0	1	225	313.5	256.5	313.5	313.5	313.5	427.5	342	56.75	0
418	2	1650	1	0	7	38.038	0	1	0	0	0	0	0	0	0	0	0	0	0	0	0	0	0	0	0	1	1	0	0	0	0	0	7	0	14	0	0	0	0	0	0
419	1	2815	0	1	98.5	55.8345	1	0	0	0	0	0	0	0	0	0	0	0	0	0	0	0	0	0	0	0	1	0	0	0	1	97	52	30	0	0	0	0	0	0	0
419	2	2617	0	0	10.5	54.7147	0	1	0	0	0	0	0	0	0	0	0	0	0	0	0	0	0	0	0	0	0	0	1	0	1	0	0	0	0	0	0	0	0	0	0
420	2	2725	0	0	10.5	21.9116	1	0	0	0	0	0	0	0	0	0	0	0	0	0	0	1	0	0	0	0	0	0	0	0	1	0	0	0.75	0	41	0	0	0	0	0
420	1	2575	0	1	234.5	47.0814	1	0	0	0	0	0	0	0	0	0	0	0	0	0	0	0	0	0	0	1	0	0	0	0	1	126	85.25	79.8	77.35	103.275	97.5375	127.925	0	0	0
421	1	2920	0	1	187.25	54.2985	1	0	0	0	0	0	0	0	0	0	0	0	0	0	0	0	0	0	0	0	0	0	0	0	1	210	56	0	161	283.5	357	392.7	428.4	321.3	0
421	2	2920	0	0	15	68.9957	0	0	0	0	0	0	0	0	0	0	0	0	0	0	0	0	0	0	0	0	0	0	0	1	1	0	0	0	0	51	0	0	0	0	0
422	1	2888	0	1	139.4	78.3102	1	0	0	0	0	0	0	0	0	0	0	0	0	0	0	0	0	0	0	0	0	0	0	0	0	23.8	0	0	0	0	0	0	0	0	0
422	2	657	0	0	57	70.1484	1	0	0	0	0	0	0	0	0	0	0	0	0	0	0	0	1	0	0	0	1	0	0	0	0	0	0	0	0	0	0	0	0	0	0
423	1	2920	0	1	155	74.9973	0	0	1	0	0	0	0	0	0	0	0	0	0	0	0	0	0	0	0	0	0	0	0	0	1	98	84	35	0	0	0	0	0	0	0
423	2	2353	0	0	37	53.1075	0	0	0	0	0	0	0	0	0	0	0	0	0	0	0	0	0	0	0	0	0	0	0	0	0	45	24.25	75	75	75	90	45	0	0	0
424	1	2920	0	1	98	54.597	0	0	0	0	0	0	0	0	0	0	0	0	0	0	0	0	0	0	0	0	0	0	0	0	0	92.75	174.5	100.5	180	164.5	157.5	157.5	170	113.5	0
424	2	839	0	0	30.5	70.5043	0	0	0	0	0	0	0	0	0	0	0	0	0	0	0	0	1	0	0	0	0	0	0	0	1	0	270.75	43.5	0	0	0	0	0	0	0
425	2	2920	0	0	81	50.1807	0	0	0	0	0	0	0	0	0	0	0	0	0	0	0	0	0	0	0	0	0	1	0	0	1	229.5	204	280.5	0	204	51	38.25	59.5	238	42
425	1	2346	0	1	169.25	43.7082	1	0	0	0	0	0	0	0	0	0	0	0	0	0	0	0	0	0	0	0	0	0	0	1	1	231	249	203	175	261	257.25	88.5	0	0	0
426	1	2657	0	1	165	71.5283	0	0	0	0	0	0	0	0	0	0	0	0	0	0	0	0	0	0	0	0	0	0	0	1	1	90	126	70	54.25	92.75	14	0	0	0	0
426	2	2416	0	0	45	56.7682	1	0	0	0	0	0	0	0	0	0	0	0	0	0	0	0	0	0	0	0	0	0	0	0	1	270	270	202.5	0	0	42	90	0	0	0
427	2	2395	0	0	3.5	61.6581	1	0	0	0	0	0	0	0	0	0	0	0	0	0	0	0	0	0	0	0	0	0	0	0	0	0	0	0	7.5	0	3.75	3.75	0	0	0
427	1	1847	0	1	193.5	62.411	0	0	0	0	0	0	0	0	0	0	0	0	0	0	0	0	0	0	0	0	0	0	0	0	0	186.5	115	28.75	139.75	172	0	0	0	0	0
428	2	2343	0	0	61	49.8001	0	0	0	0	0	0	0	1	0	0	0	0	0	0	0	0	0	0	0	0	0	0	0	0	1	0	0	91.5	113.5	133	143.5	84	0	0	0
428	1	1526	1	1	123.5	43.9136	1	0	0	0	0	0	0	0	0	0	0	0	0	0	0	0	0	0	0	0	0	0	0	0	1	226.8	238	240.55	214.2	0	0	0	0	0	0
429	2	2567	0	0	4.125	38.2707	0	1	0	0	0	0	0	0	0	0	0	0	0	0	0	0	0	0	0	0	1	0	0	0	1	10	15	12	63	392	7	13.5	0	0	0
429	1	2328	0	1	207	56.0097	1	0	0	0	0	0	0	0	0	0	0	0	0	0	0	0	0	0	0	0	0	0	0	1	1	345.75	345.75	345.804	391.5	338.25	369	54	0	0	0
430	2	2564	0	0	0	60.029	0	0	0	0	0	0	0	0	0	0	0	0	0	0	0	0	0	0	0	0	0	1	1	1	1	0	23	0	0	0	0	0	0	0	0
430	1	1609	0	1	325	40.9785	0	0	0	0	0	0	0	0	0	0	0	0	0	0	0	0	0	0	0	1	0	0	1	0	0	106	0	0	157.5	57	0	0	0	0	0
431	1	2920	0	1	119.5	40.8663	1	0	0	0	0	0	0	0	0	0	0	0	0	0	0	0	0	0	0	0	0	0	0	0	0	0	0	0	0	0	0	0	0	24.75	63
431	2	1694	0	0	24.5	41.4933	0	0	0	0	0	0	0	0	0	0	0	0	0	0	0	0	0	0	0	0	0	0	0	0	0	7	28.25	84.75	274.5	152.5	0	0	0	0	0
432	1	2394	0	1	92.25	55.829	0	0	0	0	0	0	0	0	0	0	0	0	0	0	0	0	0	0	0	0	0	0	0	0	1	165	35.75	64.5	57.25	64.25	107.5	43	0	0	0
432	2	2155	0	0	0	66.9806	1	0	0	0	0	0	0	0	0	0	0	0	0	0	0	1	0	0	0	0	0	0	0	0	1	0	0	0	0	0	0	0	0	0	0
433	1	2630	0	1	96	64.6014	0	0	0	0	0	0	0	0	0	0	0	0	0	0	0	0	0	0	0	0	0	0	0	0	1	0	116	139.5	63	84	77	80	14	0	0
433	2	2490	0	0	42	56.8996	0	0	0	0	0	0	0	0	0	0	0	0	0	0	0	0	0	0	0	0	0	0	0	1	0	42	0	0	158	0	0	157	0	0	0
434	2	2619	0	0	14	62.7094	0	0	0	0	0	0	0	0	0	0	0	0	0	0	0	0	0	0	0	0	0	0	0	0	0	0	0	0	0	0	0	0	0	0	0
434	1	1823	0	1	254.75	77.0507	0	0	0	0	0	0	0	0	0	0	0	0	0	0	0	0	0	0	0	0	0	0	0	1	0	0	0	56	47.25	42	0	0	0	0	0
435	1	2920	0	1	149.5	55.6593	1	0	0	0	0	0	0	0	0	0	0	0	0	0	0	0	0	0	0	0	0	0	0	0	1	42.75	0	0	0	0	0	201.5	234	237.5	15.5
435	2	1754	0	0	71	34.246	0	0	0	0	0	0	0	0	0	0	0	0	0	0	0	0	0	0	0	0	0	0	0	0	0	0	0	0	82.5	45	0	0	0	0	0
436	2	2611	0	0	0	54.1507	0	0	0	0	0	0	0	0	0	0	0	0	0	0	0	0	0	0	0	1	0	0	0	0	1	0	0	0	78.75	86	86	28.75	0	0	0
436	1	1853	0	1	315	50.6434	1	0	0	0	0	0	0	0	0	0	0	0	0	0	0	0	0	0	0	0	0	1	0	1	1	168	210	252	224	294	0	0	0	0	0
437	2	2920	0	0	7	77.3026	0	0	0	0	0	0	0	0	0	0	0	0	0	0	0	0	1	0	0	0	0	0	0	0	0	3.5	0	0	0	0	0	0	0	0	0
437	1	216	0	1	91	71.3503	0	0	0	1	0	0	0	0	0	0	0	0	0	0	0	0	1	0	0	0	0	0	0	0	0	0	0	0	0	0	0	0	0	0	0
438	2	2920	0	0	0	55.6401	0	0	0	0	0	0	0	0	0	0	0	0	0	0	0	1	0	0	0	0	0	0	0	0	0	0	0	0	0	77	140	168	0	86	0
438	1	1686	0	1	176.4	59.5143	0	0	0	0	0	0	0	0	0	0	0	0	0	0	0	0	1	0	0	0	0	0	0	0	1	266	285.6	285.6	288.15	195.65	0	0	0	0	0
439	1	2778	0	1	105	53.4443	1	0	0	0	0	0	0	0	0	0	0	0	0	0	0	0	0	0	0	0	0	1	0	1	1	140	210	189	189	126	0	84	56	0	0
439	2	519	0	0	35	46.0464	1	0	1	0	0	0	0	0	0	0	0	0	0	0	0	1	0	0	0	1	0	0	0	0	0	135.5	57	0	0	0	0	0	0	0	0
440	2	2861	0	0	0	59.9688	0	0	0	0	0	0	0	0	0	0	0	0	0	0	0	0	0	0	0	0	0	1	1	0	0	0	0	0	0	0	10.5	63	63	0	0
440	1	939	0	1	93.8	69.3079	0	0	0	0	0	0	0	1	0	0	0	0	0	0	0	0	0	0	0	0	0	0	0	0	1	232.5	231	140	0	0	0	0	0	0	0
441	1	2920	0	1	231	44.4283	1	0	0	0	0	0	0	0	0	0	0	0	0	0	0	1	0	0	0	0	0	0	0	0	0	127.5	105	164.5	85.875	102.75	186.5	139	80.75	30.75	0
441	2	2478	0	0	21	52.6832	1	0	1	0	0	0	0	0	0	0	0	0	0	0	0	0	0	0	0	0	1	0	0	0	1	0	160.5	314.5	245.5	179.5	138.125	99.75	0	0	0
442	2	2920	0	0	0	54.6819	0	0	0	0	0	0	0	1	0	0	0	0	0	0	0	0	0	0	0	0	0	0	0	1	1	0	0	67.5	22.5	123.75	135	135	135	45	0
442	1	2624	0	1	153.5	35.0318	0	0	0	0	0	0	0	0	0	0	0	0	0	0	0	0	0	0	0	0	0	0	0	0	1	269	322.5	300	323.25	0	0	0	0	0	0
443	1	2920	0	1	171.5	56.3766	1	0	0	0	0	0	0	0	0	0	0	0	0	0	0	0	0	0	0	0	0	1	0	1	0	385	342	252	336	336	252	336	336	84	0
443	2	1966	0	0	22.5	44.2531	1	0	0	0	0	0	0	0	0	0	0	0	0	0	0	0	0	0	0	0	0	0	0	0	1	67.5	82.5	7.5	0	11.25	0	0	0	0	0
444	1	2920	0	1	276.5	39.8259	0	0	0	0	0	0	0	0	0	0	0	0	0	0	0	0	0	0	0	0	0	0	0	0	0	225	168	195.75	202.5	252	246.4	190.4	0	0	0
444	2	2751	0	0	14	76.1855	0	0	0	0	0	0	0	0	0	0	0	0	0	0	0	0	0	0	0	0	0	0	0	1	1	154	112	189	252	252.75	168	310	198	0	0
445	1	1322	0	1	230	74.5126	0	0	1	0	0	0	0	0	0	0	0	0	0	0	0	0	0	0	0	0	0	1	0	1	0	171	84	70	56.5	0	0	0	0	0	0
445	2	71	0	0	0	70.4715	1	0	1	1	0	0	0	0	0	0	0	0	0	0	0	0	0	0	0	0	0	0	0	1	1	16	0	0	0	0	0	0	0	0	0
446	1	2920	0	1	165	43.2291	1	0	0	0	0	0	0	0	0	0	0	0	0	0	0	0	0	0	0	0	0	0	0	0	1	150	135	135	120	154	157.5	143.5	71.5	43	0
446	2	2899	0	0	0	52.445	0	0	0	1	0	0	0	0	0	0	0	0	0	0	0	0	0	0	0	0	0	0	0	1	1	0	187	288	336	312	341	285	287	0	0
447	1	2651	0	1	130.5	54.2109	0	0	0	0	0	0	0	0	0	0	0	0	0	0	0	0	0	0	0	0	0	0	1	0	1	230.5	354.2	348.2	323.25	378.25	147.05	0	0	0	0
447	2	2394	0	0	84	56.8284	0	0	0	0	0	0	0	0	0	0	0	0	0	0	0	0	0	0	0	0	0	0	0	0	1	84	154	172	150	225	270	135	0	0	0
448	1	2838	0	1	158.75	65.8663	0	0	0	0	0	0	0	0	0	0	0	0	0	0	0	0	0	0	0	0	0	0	0	0	0	165.5	153	87.25	158.5	171	158	172	128	0	0
448	2	687	0	0	0	81.1275	0	0	0	0	0	0	0	0	0	0	0	0	0	0	0	0	1	0	0	0	0	0	0	0	1	0	21.75	0	0	0	0	0	0	0	0
449	1	2817	0	1	175	72.837	1	0	0	0	0	0	0	0	0	0	0	0	0	0	0	0	0	0	0	1	0	1	0	0	1	135	45	0	0	0	0	0	0	0	0
449	2	685	0	0	0	53.0035	1	0	0	0	0	0	0	0	0	0	0	0	0	0	0	0	0	0	0	1	0	0	0	0	1	7	14	0	0	0	0	0	0	0	0
450	2	2784	0	0	0	83.2576	1	1	0	0	0	0	0	0	0	0	0	0	0	0	0	0	0	0	0	0	0	0	0	0	1	0	31.5	0	0	0	0	0	0	0	0
450	1	2381	0	1	97.5	63.1174	1	0	1	0	0	0	0	0	0	0	0	0	0	0	0	0	0	0	0	0	0	0	0	0	0	75	7.5	67.5	77	103.6	190.4	0	0	0	0
451	2	2738	0	0	70.5	65.8882	1	1	0	0	0	0	0	0	0	0	0	0	0	0	0	0	0	0	0	0	0	0	0	0	1	70	255	214.5	166	117	285	315	143	0	0
451	1	1272	0	1	177	59.6402	1	0	0	0	0	0	0	0	0	0	0	0	0	0	0	0	0	0	0	0	0	0	0	1	0	86.5	84.5	107.5	61.5	0	0	0	0	0	0
452	1	2710	0	1	246.5	28.0473	1	0	0	1	0	0	0	0	0	0	0	0	0	0	0	0	1	0	0	0	0	0	1	1	0	258	234.5	339	292	233	0	0	60	0	0
452	2	1047	0	0	37.5	65.9347	0	0	0	0	0	0	0	0	0	0	0	0	0	0	0	0	0	0	0	1	0	0	0	0	0	32.125	43	39.25	0	0	0	0	0	0	0
453	1	2549	0	1	93.25	58.8243	0	0	0	0	0	0	0	0	0	0	0	0	0	0	0	0	0	0	0	0	0	0	0	0	0	77	77	103.25	76.65	142.8	138.55	124.95	0	0	0
453	2	1523	0	0	43	58.0468	1	0	0	0	0	0	0	0	0	0	0	0	0	0	0	0	0	0	0	0	0	0	0	0	0	234.125	21	67.5	75	7.5	0	0	0	0	0
454	2	2726	0	0	0	50.5859	1	0	0	0	0	0	0	0	0	0	0	0	0	0	0	0	0	0	0	0	0	0	0	0	1	0	28.5	313.5	313.5	313.5	313.5	313.5	142.5	0	0
454	1	2545	0	1	131.25	64.9956	1	0	0	0	0	0	0	0	0	0	0	0	0	0	0	0	0	0	0	0	0	0	0	1	1	140.25	191.25	270	270	270	44.75	91	0	0	0
455	1	2757	0	1	131.6	46.0875	1	0	0	0	0	0	0	0	0	0	0	0	0	0	0	0	0	0	0	0	0	0	0	0	1	142.75	140	112	112	112	42	0	0	0	0
455	2	2398	0	0	90	46.1505	1	0	0	0	0	0	0	0	0	0	0	0	0	0	0	0	0	0	0	0	0	0	0	0	1	22	0	0	0	7.5	0	25.5	0	0	0
456	2	2575	0	0	0	70.0005	1	0	0	0	0	0	0	0	0	0	0	0	0	0	0	0	0	0	0	0	0	0	0	0	0	0	0	0	0	0	0	61.75	0	0	0
456	1	1697	0	1	269	69.6966	1	0	0	0	0	0	0	0	0	0	0	0	0	0	0	0	0	0	0	0	0	0	0	0	0	273.75	252	185.875	85.25	0	0	0	0	0	0
457	2	2920	0	0	28	74.655	0	0	0	0	0	0	0	0	0	0	0	0	0	0	0	0	0	0	0	1	0	0	0	1	1	182	182	178.5	169	183.5	64.75	0	0	0	0
457	1	2605	0	1	91.5	58.5861	0	0	0	0	0	0	0	0	0	0	0	0	0	0	0	0	0	0	0	1	0	1	0	0	0	85	71.75	127.5	142	173	158	84	0	0	0
458	1	2920	0	1	135	48.5599	0	0	0	0	0	0	0	1	0	0	0	0	0	0	0	0	0	0	0	0	0	0	0	0	0	90	135	85	195	135	173	168	154.5	171.5	0
458	2	2601	0	0	0	42.9279	1	0	0	0	0	0	0	0	0	0	0	0	0	0	0	0	0	0	0	0	0	0	0	0	0	0	0	0	0	0	0	0	0	0	0
459	2	2920	0	0	34	47.5988	0	1	0	0	0	0	0	0	0	0	0	0	0	0	0	0	0	0	0	0	1	0	0	0	1	68	6	0	0	0	0	0	0	0	0
459	1	2395	0	1	136.5	59.8264	1	0	0	1	0	0	0	0	0	0	0	1	0	0	0	0	0	0	0	0	0	0	0	1	1	70	70.5	128.75	157.5	172	172	86	0	0	0
460	2	2436	0	0	88.5	50.6763	1	0	1	0	0	0	0	0	0	0	0	0	0	0	0	0	0	0	0	0	0	0	1	1	1	15.75	80.5	98	0	0	0	0	0	0	0
460	1	2077	0	1	98	51.0295	1	0	0	0	0	0	0	0	0	0	0	0	0	0	0	0	0	0	0	0	0	1	0	1	0	294	252	280	336	336	168	0	0	0	0
461	1	2758	0	1	168	73.4147	0	0	0	1	0	0	0	0	0	0	0	0	0	0	0	0	1	0	0	0	0	0	1	0	1	117.75	116.8	76.5	15	28	0	0	17.5	0	0
461	2	2368	0	0	0	64.9847	1	0	0	0	0	0	0	0	0	0	0	0	0	0	0	0	0	0	0	0	0	0	0	0	0	0	0	0	0	0	0	0	0	0	0
462	2	2871	0	0	14	33.1043	1	1	0	0	0	0	0	0	0	0	0	0	0	0	0	0	0	0	0	0	1	0	0	1	1	0	0	0	0	61.5	61	0	0	0	0
462	1	2595	0	1	130.25	72.4455	0	0	0	0	0	0	0	0	0	0	0	0	0	0	0	0	0	0	0	1	0	1	0	1	0	130.25	130.25	115	122.75	115	191.5	260.5	0	0	0
463	2	2764	0	0	0	78.3978	1	0	0	0	0	0	0	0	0	0	0	0	0	0	0	0	0	0	0	0	0	0	0	0	0	0	0	0	204.75	252	261	200	172	0	0
463	1	2399	0	1	238	86.732	1	0	0	1	0	0	0	0	0	0	0	0	0	0	0	0	0	0	0	0	0	0	0	1	0	17.85	130.9	0	70.175	41.65	98.175	59.5	0	0	0
464	2	2920	0	0	0	52.2369	1	0	0	0	0	0	0	0	0	0	0	0	0	0	0	0	0	0	0	1	0	1	0	1	1	0	0	0	0	147.9	306	229.5	306	204	153
464	1	2813	0	1	231	52.1	1	0	0	0	0	0	0	0	0	0	0	0	0	0	0	0	0	0	0	1	0	1	0	1	1	285	256.45	286.6	292.4	292.4	292.4	157.5	86	0	0
465	1	2920	0	1	211.5	58.4082	0	0	0	0	0	0	0	0	0	0	0	0	0	0	0	0	0	0	0	0	0	0	0	0	0	168	233.25	0	0	0	0	67	199	285	199
465	2	2489	0	0	0	58.0659	1	0	0	0	0	0	0	0	0	0	0	0	0	0	0	0	0	0	0	0	0	0	0	0	0	0	18.5	75	30	44	60	45	0	0	0
466	2	2896	0	0	19.75	51.369	1	0	0	0	0	0	0	0	0	0	0	0	0	0	0	0	0	0	0	0	0	0	0	0	0	0	0	0	0	0	0	7	0	0	0
466	1	2216	0	1	105	65.4008	1	0	0	1	0	0	0	0	0	0	0	0	0	0	0	0	0	0	0	0	0	1	0	0	0	0	0	155	181.5	200	95.5	0	0	0	0
467	2	2920	0	0	0	57.365	1	0	0	0	0	0	0	0	0	0	0	0	0	0	0	0	0	0	0	0	0	0	0	0	1	196	259	168	154	168	168	126	154	14.5	0
467	1	2634	0	1	174.5	66.2578	1	0	0	1	0	0	0	0	0	0	0	1	0	0	0	0	0	0	0	0	0	0	0	1	1	84	154	168	140	170	180	180	30	0	0
468	2	2920	0	0	0	50.4819	1	0	0	0	0	0	0	0	0	0	0	0	0	0	0	0	0	0	0	0	0	0	0	0	1	0	0	24.25	187.85	329	337	253	284.75	333.2	252
468	1	2241	0	1	228	64.9956	1	0	0	0	0	0	0	0	0	0	0	0	0	0	0	0	0	0	0	0	0	0	0	1	1	247.5	247.5	225	357.75	183	56	0	0	0	0
469	1	2920	0	1	162.25	86.0448	0	0	0	0	0	0	0	0	0	0	0	0	0	0	0	1	0	0	0	0	1	1	0	0	0	70.75	0	116	250.25	76.25	0	42.75	42.875	43	3.625
469	2	2446	0	0	0	72.0677	1	0	0	1	0	0	0	0	0	0	0	0	0	0	0	0	0	0	0	0	0	0	0	0	1	0	0	14	140	10.5	279	60.75	0	0	0
470	1	2535	1	1	365	65.713	0	0	0	0	0	0	0	0	0	0	0	0	0	0	0	0	0	0	0	0	0	1	0	0	1	280	308	365	289	294	350	56	0	0	0
470	2	1862	0	0	70	44.9732	1	0	0	0	0	0	0	0	0	0	0	0	0	0	0	0	0	0	0	0	0	0	0	0	1	21	0	247.5	147	56	0	0	0	0	0
471	1	2609	0	1	115.5	91.8218	1	0	0	0	0	0	0	0	0	0	0	0	0	0	0	0	0	0	0	0	0	0	0	0	1	84	210	169.5	170.25	190.5	147.75	147	0	0	0
471	2	2493	0	0	84	70.3921	0	0	0	0	0	0	0	0	0	0	0	0	0	0	0	0	0	0	0	0	0	0	0	0	0	0	0	0	0	0	42.75	0	0	0	0
472	1	2920	0	1	210	72.3469	0	0	0	0	0	0	0	0	0	0	0	0	0	0	0	0	0	0	0	0	0	1	0	1	1	199.5	217	298.5	273	314.5	0	0	0	0	0
472	2	2830	0	0	0	37.6355	1	0	0	0	0	0	0	0	0	0	0	0	0	0	0	0	0	0	0	0	0	0	0	0	1	0	3.5	0	0	0	0	0	0	0	0
473	1	2920	0	1	225.75	70.3209	0	0	0	0	0	0	0	0	0	0	0	0	0	0	0	0	0	0	0	0	0	0	0	1	0	252	210	154	154	222.6	285.6	168	168	42	0
473	2	526	0	0	73.1	55.61	1	0	0	0	0	0	0	0	0	0	0	0	0	0	0	0	0	0	0	0	0	0	0	0	0	142.8	51	0	0	0	0	0	0	0	0
474	1	1137	0	1	203.25	52.6886	1	0	0	0	0	0	0	0	0	0	0	0	0	0	0	0	0	0	0	0	0	0	1	0	0	63.75	0	0	0	0	0	0	0	0	0
474	2	769	0	0	85.5	55.4457	0	0	0	0	0	0	0	0	0	0	0	0	0	0	0	0	0	0	0	0	0	0	0	0	0	66	85.5	0	0	0	0	0	0	0	0
475	1	2920	0	1	92	62.2413	0	0	1	0	0	0	0	0	0	0	0	0	0	0	0	0	0	0	0	0	0	0	0	0	1	14	0	0	0	0	0	0	0	21.125	0
475	2	2810	0	0	21	39.4371	1	0	0	0	0	0	0	0	0	0	0	0	0	0	0	0	0	0	0	0	0	0	0	0	0	0	0	194.625	56	35.75	229	344	258	0	0
476	1	2604	0	1	126	64.1688	0	0	0	0	0	0	0	0	0	0	0	0	0	0	0	0	0	0	0	0	0	0	0	0	0	112	168	168	168	168	126	189	0	0	0
476	2	2434	0	0	8.25	63.8868	1	0	0	0	0	0	0	0	0	0	0	0	0	0	0	0	0	0	0	0	0	0	0	0	0	30.5	0	0	0	0	0	0	0	0	0
477	2	2915	0	0	0	66.8985	0	0	0	0	0	0	0	0	0	0	0	0	0	0	0	0	0	0	0	0	0	1	1	0	1	0	0	0	0	0	0	0	0	0	0
477	1	2438	0	1	111.5	49.54	0	0	0	0	0	0	0	0	0	0	0	0	0	0	0	0	0	0	0	0	0	0	0	0	1	241.5	287	344.25	387	365.25	365.25	215.25	0	0	0
478	1	2822	0	1	175	77.4066	1	0	0	0	0	0	0	0	0	0	0	0	0	0	0	0	0	0	0	0	0	0	0	1	0	126	133.5	155.5	0	0	151.75	230	7.25	0	0
478	2	381	0	0	0	62.7861	1	0	0	0	0	0	0	0	0	0	0	0	0	0	0	0	0	0	0	0	0	0	0	0	0	0	0	0	0	0	0	0	0	0	0
479	1	2920	0	1	346	82.7867	1	0	1	0	0	0	0	0	0	0	0	0	0	0	0	0	0	0	0	0	0	1	0	1	1	243.625	10.5	0	0	0	0	0	0	0	0
479	2	358	0	0	0	48.3271	1	0	1	0	0	0	0	0	0	0	0	0	0	0	0	0	0	0	0	0	0	0	0	0	1	98.25	0	0	0	0	0	0	0	0	0
480	1	2218	0	1	276	80.61	1	0	0	1	0	0	0	0	0	0	0	0	0	0	0	0	0	0	0	1	0	0	0	0	0	138	122.5	46	168.5	0	0	0	0	0	0
480	2	1119	0	0	0	70.8165	1	0	0	0	0	0	0	0	0	0	0	0	0	0	0	0	0	0	0	0	0	0	0	0	1	0	0	0	0	0	0	0	0	0	0
481	2	2793	0	0	85.75	70.3181	1	0	0	0	0	0	0	0	0	0	0	0	0	0	0	0	0	0	0	0	0	0	0	0	1	84	87.75	78.75	64.5	0	0	0	0	0	0
481	1	1915	0	1	142.5	48.5599	1	0	0	0	0	0	0	0	0	0	0	0	0	0	0	0	0	0	0	0	0	0	0	0	0	29	0	0	28.5	0	0	0	0	0	0
482	1	2920	0	1	217	49.028	0	0	0	1	0	0	0	0	0	0	0	0	0	0	0	1	0	0	0	0	0	0	1	0	0	184.5	123	46	120	235	262.5	168	0	70	0
482	2	31	0	0	63	63.5308	1	0	0	0	0	0	0	1	0	0	0	0	0	0	0	0	1	0	0	0	0	1	0	0	0	7	0	0	0	0	0	0	0	0	0
483	2	2920	0	0	14	45.7097	1	0	0	0	0	0	0	0	0	0	0	0	0	0	0	0	0	0	0	1	0	1	0	0	1	93.5	164.5	56	0	0	0	0	0	0	0
483	1	2677	0	1	225.5	60.8011	0	0	0	0	0	0	0	0	0	0	0	0	0	0	0	0	0	0	0	1	0	1	0	1	1	246.75	252	231	189	210	252	252	42	0	0
484	1	2199	0	1	93	83.8599	0	0	0	0	0	0	0	0	0	0	0	0	0	0	0	0	0	0	0	0	0	0	0	0	0	45	0	0	0	0	0	0	0	0	0
484	2	2072	0	0	3.5	80.6757	1	0	0	0	0	0	0	0	0	0	0	0	0	0	0	0	0	0	0	0	0	0	1	0	0	0	21.75	0	30.5	15.5	0	0	0	0	0
485	2	1441	0	0	76.5	42.6049	1	0	0	0	0	0	0	0	0	0	0	0	0	0	0	0	0	0	0	0	0	0	0	1	0	0	0	0	0	0	0	0	0	0	0
485	1	229	0	1	225	43.251	0	0	0	0	0	0	0	0	0	0	0	0	0	0	0	0	0	0	0	0	0	0	0	1	0	154	0	0	0	0	0	0	0	0	0
486	1	2633	0	1	131	67.0901	1	0	0	0	0	0	0	0	0	0	0	0	0	0	0	0	0	0	0	0	0	1	1	0	1	180	135	154	168	168	126	168	28	0	0
486	2	2282	0	0	0	62.4685	0	0	0	0	0	0	0	0	0	0	0	0	0	0	0	0	0	0	0	0	0	1	0	1	0	0	0	7.5	0	54.25	9	0	0	0	0
487	2	2920	0	0	0	43.0046	1	0	0	0	0	0	0	0	0	0	0	0	0	0	0	0	0	0	0	0	0	0	0	1	1	0	0	0	0	86	243.5	236.25	258	64.5	0
487	1	2775	0	1	309.75	72.5331	1	0	0	0	0	0	0	0	0	0	0	0	0	0	0	1	0	0	0	0	1	1	0	1	1	282	0	0	0	0	0	0	0	0	0
488	2	2920	0	0	0	39.793	1	0	0	0	0	0	0	0	0	0	0	0	0	0	0	0	0	0	0	0	0	0	1	0	1	0	0	126	256.2	197.4	126	168	168	184.8	119
488	1	2365	0	1	91	42.3256	1	0	0	0	0	0	0	0	0	0	0	0	0	0	0	0	0	0	0	0	0	0	0	0	1	70	70	91	105	133	140	126	0	0	0
489	1	2920	0	1	294	43.5933	1	0	0	1	0	0	0	0	0	0	0	1	0	0	0	1	0	0	0	0	0	0	0	1	1	252	191.25	120.5	169.5	269.25	231	189	189	84	0
489	2	2667	0	0	0	59.9962	1	0	0	0	0	0	0	0	0	0	0	0	0	0	0	0	0	0	0	1	0	0	0	0	1	0	0	0	0	28	164.75	258	64.5	0	0
490	1	2920	0	1	231	70.6467	0	0	0	0	0	0	0	0	0	0	0	0	0	0	0	1	0	0	0	0	0	1	0	0	0	176.5	84	0	0	0	0	0	0	0	0
490	2	2772	0	0	0	74.6578	1	0	0	0	0	0	0	0	0	0	0	0	0	0	0	0	0	0	0	0	0	0	0	1	1	0	0	0	0	0	0	112.5	96	0	0
491	2	2370	0	0	87	61.4746	0	0	0	0	0	0	0	0	0	0	0	0	0	0	0	0	0	0	0	0	0	0	0	1	0	66.75	58	67.5	91.5	114.75	173.25	90	0	0	0
491	1	2252	0	1	92.5	60.9654	1	0	0	0	0	0	0	0	0	0	0	0	0	0	0	0	0	0	0	0	0	0	0	1	0	80.5	70	58.5	56	42	73	0	0	0	0
492	2	2920	0	0	0	52.3272	1	0	0	0	0	0	0	0	0	0	0	0	0	0	0	0	0	0	0	0	0	1	0	0	0	0	29	64	135.5	150.5	258	43.5	0	0	0
492	1	507	0	1	259.5	54.2985	1	0	0	0	0	0	0	0	0	0	0	0	0	0	0	0	0	0	0	0	0	0	0	0	1	150	0	0	0	0	0	0	0	0	0
493	1	2500	0	1	170.75	73.4202	0	0	0	1	0	0	0	0	0	0	0	0	0	0	0	0	0	0	0	0	0	0	0	1	1	211.5	189	210	147	210	210	231	0	0	0
493	2	2343	0	0	31	65.1353	0	0	0	0	0	0	0	0	0	0	0	0	0	0	0	0	0	0	0	0	0	0	0	0	1	202.5	306	154.5	150	256.5	210	90	0	0	0
494	2	2920	0	0	7.5	58.8134	1	0	0	0	0	0	0	0	0	0	0	0	0	0	0	0	0	0	0	0	1	0	0	0	1	10.5	37.75	45	13	0	30.5	0	0	0	0
494	1	2859	0	1	138.5	69.39	1	0	0	1	0	0	0	0	0	0	0	0	0	0	0	0	0	0	0	0	0	0	0	1	1	0	0	0	7	0	0	0	0	0	0
495	1	2920	0	1	186.5	81.2151	0	0	0	0	0	0	0	0	0	0	0	0	0	0	0	0	0	0	0	0	0	0	0	1	0	0	0	35	140	126	0	0.75	0	7	0
495	2	860	0	0	38.5	66.0278	1	0	0	0	0	0	0	0	0	0	0	0	0	0	0	0	0	0	0	0	0	0	0	0	0	32	0	0	0	0	0	0	0	0	0
496	1	2598	0	1	167.75	47.1854	0	0	1	0	0	0	0	0	0	0	0	0	0	0	0	0	0	0	0	0	0	0	0	0	1	229.242	335.5	335.5	396.5	732	671	671	61	0	0
496	2	2395	0	0	0	46.7419	1	0	0	0	0	0	0	0	0	0	0	0	0	0	0	0	0	0	0	0	0	0	0	0	1	52.5	67.5	45	22.5	0	0	0	0	0	0
497	1	2920	0	1	142	49.4031	0	0	0	0	0	0	0	0	0	0	0	0	0	0	0	0	0	0	0	0	0	0	0	0	1	135	132	238	280	252	301	530	373	344	258
497	2	2920	0	0	15.725	49.1595	0	0	0	0	0	0	0	0	0	0	0	0	0	0	0	0	0	0	0	0	0	0	0	0	1	11.25	136.075	168.5	180	224.5	229	225	225	240	104.55
498	2	1824	0	0	0	75.2546	0	0	0	0	0	0	0	0	0	0	0	0	0	0	0	0	0	0	0	0	0	0	0	0	0	0	0	0	3.5	26.25	0	0	0	0	0
498	1	1110	0	1	196	67.1777	0	0	0	1	0	0	0	0	0	0	0	0	0	0	0	0	0	0	0	0	0	0	1	0	0	189	214.2	214.2	0	0	0	0	0	0	0
499	1	2920	0	1	173.5	62.5999	0	0	0	0	0	0	0	0	0	0	0	0	0	0	0	0	0	0	0	0	0	0	0	0	0	126	0	59	14	42	56	70.75	254	286	43
499	2	2195	0	0	0	62.3727	0	0	0	0	0	0	0	0	0	0	0	0	0	0	0	0	0	0	0	0	0	0	0	0	0	0	0	0	0	21	0	0	0	0	0
500	2	2920	0	0	0.5	74.1923	1	0	0	0	0	0	0	0	0	0	0	0	0	0	0	0	0	0	0	0	0	1	0	0	0	0	0	0	0	0	0	0	0	0	0
500	1	2418	0	1	175.375	54.597	0	0	0	0	0	0	0	0	0	0	0	0	0	0	0	0	0	0	0	0	0	0	0	0	0	164.5	238	266.75	336	311	342	143.5	0	0	0
501	1	2583	0	1	165	62.7314	1	0	0	0	0	0	0	0	0	0	0	0	0	0	0	0	0	0	0	0	0	0	0	0	0	105	135	150	120	135	120	135	0	0	0
501	2	2443	0	0	0.85	83.0303	0	0	0	0	0	0	0	0	0	0	0	0	0	0	0	0	0	0	0	0	0	1	0	0	0	0	0	14.5	7.5	0	0	0	0	0	0
502	1	2920	0	1	180	43.1032	1	0	0	0	0	0	0	0	0	0	0	0	0	0	0	0	0	0	0	0	0	0	0	1	1	150	135	202.5	228	275.25	202.5	270	270	135	0
502	2	2308	0	0	0	29.2301	0	0	1	0	0	0	0	0	0	0	0	0	0	0	0	0	0	0	0	0	0	0	0	0	1	270	270.75	292.5	0	0	0	0	0	0	0
503	2	2562	0	0	0	62.0359	1	0	0	0	0	0	0	0	0	0	0	0	0	0	0	0	0	0	0	0	0	0	0	0	1	0	0	0	0	0	0	35	0	0	0
503	1	2364	0	1	148.75	61.8251	1	0	1	0	0	0	0	0	0	0	0	0	0	0	0	0	0	0	0	0	0	0	0	0	1	232.105	252	189	256.5	257.25	210	105	0	0	0
504	1	2920	0	1	295.875	52.1164	0	0	1	0	0	0	0	0	0	0	0	0	0	0	0	0	0	0	0	0	0	0	0	0	1	0	159	92.25	3.5	227	133	168	168	156.5	0
504	2	2072	0	0	0	52.1301	0	0	0	0	0	0	0	0	0	0	0	0	0	0	0	0	0	0	0	0	0	0	0	0	1	0	0	119	192.75	120.25	85.5	0	0	0	0
505	1	2835	0	1	90.25	53.8742	1	0	0	0	0	0	0	0	0	0	0	0	0	0	0	0	0	0	0	1	0	0	0	0	1	203	343	333	357	350	322	179	14	0	0
505	2	2504	0	0	79	54.6134	0	0	0	0	0	0	0	0	0	0	0	0	0	0	0	0	0	0	0	1	0	0	0	0	1	93	159	293.25	258	270	22.5	67.5	0	0	0
506	2	2920	0	0	84.5	84.5088	1	0	0	0	0	0	0	0	0	0	0	0	0	0	0	0	0	0	0	0	0	0	0	1	0	78.75	75.25	104.25	154	177.8	145.775	207.55	129	157.5	0
506	1	2008	0	1	180	70.633	0	0	0	0	0	0	0	0	0	0	0	0	0	0	0	0	0	0	0	0	0	0	0	0	0	150	135	67.5	67.5	82.5	33.75	0	0	0	0
507	1	2254	0	1	140	70.2962	0	0	0	0	0	0	0	0	0	0	0	0	0	0	0	0	0	0	0	0	0	0	0	1	0	168	136.5	143.5	168	154	154	14	0	0	0
507	2	230	0	0	0	66.5042	0	0	0	0	0	1	0	0	0	0	0	0	0	0	0	0	0	0	0	0	0	0	0	1	0	0	0	0	0	0	0	0	0	0	0
508	1	1239	0	1	182	70.0772	0	0	0	1	0	0	0	0	0	0	0	0	0	0	0	0	0	0	0	0	1	0	0	1	1	189	147	84	45.5	0	0	0	0	0	0
508	2	473	0	0	22.5	62.5068	0	0	0	0	0	0	0	0	0	0	0	0	1	0	0	0	0	0	0	0	0	0	0	0	1	0	0	0	0	0	0	0	0	0	0
509	1	2920	0	1	364	58.1973	1	0	0	0	0	0	0	0	0	0	0	0	0	0	0	0	0	0	0	0	0	0	0	0	1	297	478.5	516	483	546	504	252	466.5	546	0
509	2	2075	0	0	7.25	86.7868	1	0	0	1	0	0	0	0	0	0	0	0	0	0	0	0	0	0	0	0	0	1	0	1	1	0	0	0	0	0	0	0	0	0	0
510	1	2920	0	1	133.5	50.5312	0	0	1	0	0	0	0	0	0	0	0	0	0	0	0	0	0	0	0	0	0	0	0	0	1	247.5	238.5	189	189	189	217	287	125	0	0
510	2	2023	0	0	0	65.012	0	0	0	0	0	0	0	0	0	0	0	0	0	0	0	0	0	0	0	0	0	0	0	1	1	101	30	165	90	85.625	55.5	0	0	0	0
511	2	2920	0	0	30	51.8371	1	0	0	0	0	0	0	0	0	0	0	0	0	0	1	0	0	0	0	0	0	1	0	1	0	0	0	0	0	0	0	0	0	0	0
511	1	1630	0	1	354	63.6677	1	0	0	0	0	0	0	0	0	0	0	0	0	0	0	0	0	0	0	0	0	1	0	1	1	252	348	362	354	180	0	0	0	0	0
512	2	2920	0	0	0	67.5063	0	0	0	0	0	0	0	0	0	0	0	0	0	0	0	0	0	0	0	0	0	0	0	0	0	0	0	0	0	0	0	0	28	0	0
512	1	2358	0	1	120	67.4242	0	0	0	0	0	0	0	0	0	0	0	0	0	0	0	0	0	0	0	0	0	0	0	0	0	135.484	135	180	264	202.5	135	115.5	0	0	0
513	1	2920	0	1	140	43.1223	1	0	0	0	0	0	0	0	0	0	0	0	0	0	0	0	0	0	0	0	0	0	0	0	0	140	178	154	140	142	140.5	172	154	172	0
513	2	2488	0	0	17.5	63.32	0	0	0	0	0	0	0	0	0	0	0	0	0	0	0	0	0	0	0	0	0	1	0	0	0	0	0	0	0	0	0	63	0	0	0
514	2	2920	0	0	3.75	28.5675	0	0	0	0	0	0	0	0	0	0	0	0	0	0	0	1	0	0	0	0	0	0	0	0	0	0	0	0	15	105	150	90	270	270	60
514	1	2377	0	1	117.25	36.2091	1	1	0	0	0	0	0	0	0	0	0	0	0	0	0	0	0	0	0	0	0	0	0	0	1	102	84	56	0	0	84	84	0	0	0
515	1	1420	0	1	132.75	49.0773	1	0	0	0	0	0	0	0	0	0	0	0	0	0	0	0	0	0	0	0	1	0	0	0	1	0	35	58	90	0	0	0	0	0	0
515	2	869	0	0	0	51.5004	0	0	0	0	0	0	0	0	0	0	0	0	0	0	0	0	0	0	0	0	0	0	0	0	1	0	0	0	0	0	0	0	0	0	0
516	1	2920	0	1	90.75	46.0163	0	0	0	0	0	0	0	0	0	0	0	0	0	0	0	0	0	0	0	0	0	0	0	0	0	90	78.5	103.5	258.625	258	337	365.25	366	21.75	0
516	2	2576	0	0	0	45.414	1	0	0	0	0	0	0	0	0	0	0	0	0	0	0	0	0	0	0	0	0	0	0	0	0	10.5	0	30	100.5	147.9	109.65	177	0	0	0
517	2	2920	0	0	0	47.7303	0	0	0	0	0	0	0	0	0	0	0	0	0	0	0	0	0	0	0	0	0	0	0	0	0	0	0	46	0	30.5	172	174	144	196	28
517	1	2268	0	1	150	48.0068	0	0	0	0	0	0	0	0	0	0	0	0	0	0	0	0	0	0	0	0	0	0	0	0	0	135	75	120	90	150	135	30	0	0	0
518	2	2870	0	0	0	44.6912	1	0	0	0	0	0	0	0	0	0	0	0	0	0	0	0	0	0	0	1	0	0	0	1	1	0	0	145.5	135	0	0	0	0	0	0
518	1	2731	0	1	99.75	44.6528	1	0	0	0	0	0	0	0	0	0	0	0	0	0	0	0	0	0	0	1	0	0	0	1	1	83.5	288	300	114.75	0	211	163.8	70	0	0
519	1	2920	0	1	181.25	45.4742	1	0	0	0	0	0	0	0	0	0	0	0	0	0	0	0	0	0	0	0	0	0	0	0	1	126	168	168	168	300	336	258	252	168	0
519	2	2920	0	0	57.625	43.1661	1	0	0	0	0	0	0	0	0	0	0	0	0	0	0	0	0	0	0	0	1	0	0	0	1	0	0	0	0	0	0	0	0	0	0
520	2	2920	0	0	0	55.4074	1	0	0	0	0	0	0	0	0	0	0	0	0	0	0	0	0	0	0	0	0	0	1	1	0	0	0	0	0	0	2.75	43.5	0	0	0
520	1	1429	0	1	180	63.3036	1	0	1	0	0	0	0	0	0	0	0	0	0	0	0	0	0	0	0	0	0	0	1	0	1	132	188.25	168	126	0	0	0	0	0	0
521	2	2920	0	0	0	58.4383	1	0	0	0	0	0	0	0	0	0	0	0	0	0	0	0	1	0	0	0	0	0	1	1	1	64	75	67.5	85	193.5	208.5	188	192.5	207.5	0
521	1	2090	0	1	105	31.2425	0	0	0	0	0	0	0	0	0	0	0	0	0	0	0	0	0	0	0	0	0	0	0	0	0	47.25	0	0	0	0	21	0	0	0	0
522	2	664	0	0	0	78.05	1	0	0	1	0	0	0	0	0	0	0	0	0	0	0	0	1	0	0	0	0	0	0	0	1	0	122.5	0	0	0	0	0	0	0	0
522	1	561	0	1	142	69.0149	0	0	0	0	0	0	0	0	0	0	0	0	0	0	0	0	0	0	0	0	0	0	0	0	0	122	35.75	0	0	0	0	0	0	0	0
523	1	2920	0	1	115.5	61.7895	0	0	0	0	0	0	0	0	0	0	0	0	0	0	0	0	0	0	0	0	0	0	0	0	1	0	0	0	0	0	0	0	3	0	0
523	2	2920	0	0	84	53.8933	1	0	0	0	0	0	0	0	0	0	0	1	0	0	0	0	0	0	0	0	0	0	0	1	0	63	77	70	84	78.5	85.5	85.25	85.5	60.5	0
524	1	2920	0	1	108.25	38.1229	1	0	0	0	0	0	0	0	0	0	0	0	0	0	0	0	0	0	0	0	0	1	0	0	1	140	262	231	157.5	157.5	56	0	182	45.5	0
524	2	2750	0	0	0	72.6865	1	0	0	1	0	0	0	0	1	0	0	0	0	0	0	0	0	0	0	1	0	0	1	1	0	0	0	0	0	0	0	0	35.75	0	0
525	1	2920	0	1	144.95	58.7531	1	0	0	0	0	0	0	0	0	0	0	0	0	0	0	0	0	0	0	0	0	0	1	1	0	236.3	262.8	280	283	290	290	280	320	100	0
525	2	2920	0	0	52.5	46.8788	1	0	0	0	0	0	0	0	0	0	0	0	0	0	0	0	0	0	0	0	0	0	0	0	0	15	67.5	45	0	0	35	238	229.5	0	0
526	2	2100	0	0	71	52.7188	1	0	0	0	0	0	0	0	0	0	0	0	0	0	0	0	0	0	0	0	0	0	0	0	1	234.5	257.25	258	258	258	172.5	0	0	0	0
526	1	743	0	1	172.5	58.8462	0	0	0	0	0	0	0	1	0	0	0	0	0	0	0	0	0	0	0	0	0	0	0	0	1	172	172	0	0	0	0	0	0	0	0
527	2	2920	0	0	0	70.0225	1	0	0	0	0	0	0	0	0	0	0	0	0	0	0	0	0	0	0	0	0	1	0	0	1	0	0	0	0	0	0	0	0	0	0
527	1	1294	0	1	118	63.2598	0	0	0	0	0	0	0	0	0	0	0	0	0	0	0	0	0	0	0	1	0	0	1	0	0	91.2414	77.75	65.25	43.5	0	0	0	0	0	0
528	2	2617	0	0	0	75.7146	0	0	0	0	0	0	0	0	0	0	0	0	0	0	0	1	0	0	0	0	0	0	1	1	0	0	28	170	88.5	0	0	0	0	0	0
528	1	1038	0	1	165.5	65.1051	1	0	0	1	0	0	0	0	0	0	0	0	0	0	0	0	0	0	0	0	0	0	1	0	1	213.5	223.5	120.875	0	0	0	0	0	0	0
529	2	2920	0	0	0	44.85	0	0	0	0	0	0	0	0	0	0	0	0	0	0	0	0	0	0	0	0	0	0	0	1	0	5.5	156	0	98.5	103.5	321.975	229.5	86	114.25	0
529	1	1013	0	1	182	52.0288	1	0	0	0	0	0	0	0	0	0	0	0	0	0	0	0	0	0	0	0	0	0	0	0	1	157.5	172	169.156	0	0	0	0	0	0	0
530	1	2121	0	1	191	55.829	0	0	0	0	0	0	0	0	0	0	0	0	0	0	0	0	0	0	0	0	0	0	0	0	1	221	21.75	88	140.5	0	0	0	0	0	0
530	2	1963	0	0	34.375	52.9926	1	0	0	0	0	0	0	0	0	0	0	0	0	0	0	0	0	0	0	0	0	1	0	0	0	0	0	6.75	77	84	21	0	0	0	0
531	2	2770	0	0	67	62.7998	0	0	0	0	0	0	0	0	0	0	0	0	0	0	0	0	0	0	0	0	1	0	0	1	1	49	23.25	0	90.5	51.85	0	92	61.5	0	0
531	1	769	0	1	197.25	63.6623	1	0	0	0	0	0	0	0	0	0	0	0	0	0	0	0	1	0	0	0	0	1	0	0	1	103.25	0	0	0	0	0	0	0	0	0
532	2	2920	0	0	0	54.2876	0	0	0	0	0	1	0	0	0	0	0	0	0	0	0	1	1	0	0	0	1	0	0	1	0	0	0	0	0	0	0	0	0	0	0
532	1	2779	0	1	91.5	62.9422	0	0	0	0	0	0	0	0	0	0	0	0	0	0	0	0	0	0	0	0	0	0	0	0	1	0	0	0	0	0	132.25	297.375	196.875	0	0
533	1	2920	0	1	102.375	61.9182	1	0	0	0	0	0	0	0	0	0	0	0	0	0	0	0	0	0	0	0	0	0	0	0	1	10.5	2	0	0	30	67.5	66	63	7	0
533	2	2920	0	0	0	39.8806	1	0	0	0	0	0	0	0	0	0	0	0	0	0	0	0	0	0	0	0	0	0	0	0	0	0	0	0	28	0	0	197.25	3.5	0	0
534	1	2272	0	1	107.25	50.8296	0	0	0	0	0	0	0	0	0	0	0	0	0	0	0	0	0	0	0	0	0	0	0	1	0	0	183	85.5	0	14.25	0	0	0	0	0
534	2	1167	0	0	0	76.0212	0	0	0	1	0	0	0	0	0	0	0	0	0	0	0	0	1	0	0	1	0	0	0	1	0	0	33.25	110.5	28.5	0	0	0	0	0	0
535	1	2920	0	1	97	57.7319	1	0	0	0	0	0	0	0	0	0	0	0	0	0	0	0	0	0	0	0	0	0	0	0	1	120	97	135	120	135	120	172	180	240	180
535	2	2920	0	0	0	58.0769	0	0	0	0	0	0	0	0	0	0	0	0	0	0	0	0	0	0	0	0	0	0	0	0	1	0	0	0	0	0	0	15	0	0	0
536	1	2920	0	1	157.5	51.2512	1	0	0	0	0	0	0	0	0	0	0	0	0	0	0	0	0	0	0	0	0	0	0	0	1	90	202.5	202.5	202.5	203.25	247.5	315	270	180	0
536	2	2920	0	0	0	63.5363	0	0	0	0	0	0	0	0	0	0	0	0	0	0	0	0	0	0	0	0	0	0	1	1	1	0	95.75	0	0	0	0	0	7.5	0	0
537	1	2920	0	1	106.5	50.7611	0	0	0	0	0	0	0	0	0	0	0	0	0	0	0	1	0	0	0	0	0	0	1	0	1	135	190.5	246	213	236.25	252	258	175	0	0
537	2	2808	0	0	0	68.9464	1	0	0	1	0	0	0	0	0	0	0	0	0	0	0	0	0	0	0	0	0	1	0	1	1	38.925	226.95	169	182	112	0	0	0	0	0
538	1	2471	0	1	134	34.3637	0	1	0	0	0	0	0	0	0	0	0	0	0	0	0	0	0	0	0	0	1	0	0	0	1	42	79	28	0	28	0	0	0	0	0
538	2	2365	0	0	77.25	52.0753	1	0	0	0	0	0	0	0	0	0	0	0	0	0	0	0	0	0	0	0	0	0	0	1	1	94	7	92.75	153.25	187	366	153	0	0	0
539	1	2301	0	1	108	42.75	1	0	0	0	0	0	0	0	0	0	0	0	0	0	0	0	0	0	0	0	0	0	0	0	1	119	7	0	0	0	0	0	0	0	0
539	2	987	0	0	0	63.0161	0	0	0	0	0	0	0	1	0	0	0	0	0	0	0	0	0	0	0	0	0	0	0	1	1	0	126	126	0	0	0	0	0	0	0
540	1	2920	0	1	162.75	77.1958	1	0	0	0	0	0	0	0	0	0	0	0	0	0	0	0	0	0	0	0	1	1	0	0	1	147	105	84	66	170	80	221.625	270	150.75	0
540	2	2920	0	0	21	37.6574	1	0	0	0	0	0	0	0	0	0	0	0	0	0	0	0	0	0	0	0	0	0	0	0	0	112	56	84	98	105	105	120	150	88.5	0
541	1	2920	0	1	108.5	43.2291	1	0	0	0	0	0	0	0	0	0	0	0	0	0	0	0	0	0	0	0	0	0	0	0	1	224	300	300	284	168	0	0	126	0	0
541	2	2920	0	0	77	43.7548	0	0	0	0	0	0	0	0	0	0	0	0	0	0	0	0	0	0	0	0	0	0	0	0	1	105	126	232.25	247.5	157.5	0	0	0	0	61
542	2	2920	0	0	0	79.701	0	0	0	0	0	0	0	0	0	0	0	0	0	0	0	0	0	0	0	0	0	1	0	0	1	0	0	0	0	0	0	0	0	0	0
542	1	1636	0	1	190.5	59.3226	1	0	1	0	0	0	0	0	0	0	0	0	0	0	0	0	0	0	0	0	0	0	0	0	1	274.5	252	288	252	168	0	0	0	0	0
543	2	2903	0	0	0	43.6015	0	0	0	0	0	0	0	0	0	0	0	0	0	0	0	0	0	0	0	0	0	1	0	0	0	0	0	33.5	217.5	211	192.5	243	280	0	0
543	1	2621	0	1	156.5	35.7026	0	0	0	0	0	0	0	0	0	0	0	0	0	0	0	1	0	0	0	0	0	0	0	0	0	181	183.5	168.5	153.5	183.75	143	50.25	0	0	0
544	2	2920	0	0	35	76.6126	1	0	0	1	0	0	0	0	0	0	0	0	0	0	0	0	0	0	0	0	1	0	1	0	0	91	119	140	133	90	53	45.5	38.25	69.25	0
544	1	2260	0	1	175	86.9456	1	0	0	0	0	0	0	0	0	0	0	0	0	0	0	0	0	0	0	0	0	0	0	0	0	214.2	321.3	395.25	359.55	428.4	428.4	71.4	0	0	0
545	2	2920	0	0	0	54.2602	0	0	0	0	0	0	0	0	0	0	0	0	0	0	0	0	0	0	0	0	0	0	0	0	1	0	0	0	0	0	0	0	0	103.5	0
545	1	2720	0	1	157.5	53.4334	1	0	0	0	0	0	0	0	0	0	0	0	0	0	0	0	0	0	0	0	0	0	0	0	1	68.25	152	126	140	168	217	228.75	84	0	0
546	1	2920	0	1	150.5	70.4496	0	0	0	0	0	0	0	0	0	0	0	0	0	0	0	0	0	0	0	0	0	0	0	0	1	58	7	8.75	24.5	28.75	0	187.6	115	112	0
546	2	2920	0	0	0	72.6865	0	0	1	1	0	0	0	0	0	0	0	0	0	0	0	0	1	0	0	0	0	0	0	1	1	0	0	0	0	0	0	0	0	0	0
547	1	2920	0	1	164.95	45.4742	1	0	0	0	0	0	0	0	0	0	0	0	0	0	0	0	0	0	0	0	0	0	0	0	1	184.5	253.5	92.25	138.75	92.25	184.5	115.5	138	0	0
547	2	1346	0	0	0	57.4472	1	0	0	0	0	0	0	0	0	0	0	0	0	0	0	1	0	0	0	0	0	0	0	0	1	0	0	0	0	0	0	0	0	0	0
548	2	2920	0	0	0	54.3204	0	0	0	0	0	0	0	0	0	0	0	0	0	0	0	0	0	0	0	1	0	0	0	0	1	165	165	165	165	165	165	135	150	135	30
548	1	2619	0	1	253.5	54.0467	1	0	1	0	0	0	0	0	0	0	0	0	0	0	0	0	0	0	0	1	0	0	0	0	1	234	441	511.5	231	301.5	483	468	42	0	0
549	2	2891	0	0	0	63.216	1	0	0	0	0	0	0	0	0	0	0	0	0	0	0	1	0	0	0	0	1	0	0	0	0	0	0	0	0	0	0	0	0	0	0
549	1	2564	0	1	168.75	79.9283	0	0	0	1	0	0	0	0	0	0	0	0	0	0	0	0	0	0	0	0	0	1	1	1	0	154.483	175	180	180	165	180	165	0	0	0
550	2	2402	0	0	77.5	39.8916	0	0	0	0	0	0	0	0	0	0	0	0	0	0	0	0	0	0	0	0	0	0	0	0	0	0	0	0	0	0	0	0	0	0	0
550	1	601	0	1	230	53.9892	0	0	0	0	0	0	0	0	0	0	0	0	0	0	0	0	0	0	0	0	0	0	0	1	0	184.75	69.25	0	0	0	0	0	0	0	0
551	2	1573	0	0	1.5	50.6023	1	0	0	0	0	0	0	0	0	0	0	0	0	0	0	1	0	0	0	0	0	0	0	0	1	3.75	0	0	0	0	0	0	0	0	0
551	1	1177	0	1	160.125	53.9946	0	0	1	0	0	0	0	0	0	0	0	0	0	0	0	0	0	0	0	0	0	0	0	1	1	167.75	183	167.75	15.25	0	0	0	0	0	0
552	1	2920	0	1	92.75	55.829	0	0	0	0	0	0	0	0	0	0	0	0	0	0	0	0	0	0	0	0	0	0	0	0	1	56	0	0	115.5	213	271.5	168	47.775	3.5	42.75
552	2	2920	0	0	56.25	62.2385	0	0	0	0	0	0	0	0	0	0	0	0	0	0	0	0	1	0	0	1	0	0	1	0	0	0	0	140	84	73.5	63	64.5	100.25	72	0
553	2	2920	0	0	67.25	30.2048	1	0	0	0	0	0	0	0	0	0	0	0	0	0	0	0	0	0	0	0	1	0	0	0	1	0	0	0	134.2	149	282.25	66.85	0	0	0
553	1	2132	0	1	323	45.4605	0	0	0	0	0	0	0	0	0	0	0	0	0	0	0	0	0	0	0	0	0	1	0	1	0	0	0	0	0	0	0	0	0	0	0
554	2	2288	0	0	0	61.5376	0	0	0	0	0	0	0	0	0	0	0	1	0	0	0	0	0	0	0	0	0	0	1	0	1	0	54.25	0	0	14	126	52.5	0	0	0
554	1	384	0	1	127.5	55.829	1	0	1	0	0	0	0	0	0	0	0	0	0	0	0	0	0	0	0	0	0	0	0	1	0	72.5	0	0	0	0	0	0	0	0	0
555	2	2653	0	0	0	53.2855	1	0	0	0	0	0	0	0	0	0	0	0	0	0	0	0	0	0	0	0	1	0	0	1	1	302	387	433.125	473	473	290.25	0	28	0	0
555	1	2442	0	1	153	41.1154	1	0	1	0	0	0	0	0	0	0	0	0	0	0	0	0	0	0	0	0	0	0	0	0	1	91.5	0	143.5	180.5	168	168	113	0	0	0
556	1	2787	0	1	228	50.3669	1	0	0	0	0	0	0	0	0	0	0	0	0	0	0	0	1	0	0	1	0	1	0	0	1	177	182	231	280	280	284	348	142	0	0
556	2	2616	0	0	70	69.3051	0	0	0	0	0	0	0	0	0	0	0	0	0	0	0	0	0	0	0	1	0	1	1	1	1	168	182	140	154	168	140	0	0	0	0
557	2	2920	0	0	79.75	54.2575	1	0	0	0	0	0	0	0	0	0	0	0	0	0	0	1	0	0	0	0	1	1	0	0	1	30.25	43.5	0	0	5.25	132	1.5	0	0	0
557	1	2625	0	1	102.5	44.776	1	0	0	0	0	0	0	0	0	0	0	0	0	0	0	0	0	0	0	0	0	1	0	0	1	7	7.5	67.25	86	84	77	43	14.5	0	0
558	1	1660	0	1	114	78.0911	0	0	0	0	0	0	0	0	0	0	0	0	0	0	0	0	0	0	0	0	0	0	0	1	1	186	0	43	33	57	0	0	0	0	0
558	2	548	0	0	22.5	41.3043	1	0	0	0	0	0	0	0	0	0	0	0	0	0	0	0	0	0	0	0	0	0	0	0	0	0	0	0	0	0	0	0	0	0	0
559	2	2920	0	0	61	57.8332	1	0	0	0	0	0	0	0	0	0	0	1	0	0	0	0	0	0	0	0	0	0	0	1	1	0	213.5	137.25	14	294.9	147	127	157	128.5	0
559	1	1174	0	1	196.667	63.0845	1	0	0	0	0	0	0	0	0	0	0	0	0	0	0	0	0	0	0	0	0	1	0	0	1	346.683	414.8	342.55	49.3	0	0	0	0	0	0
560	1	2321	0	1	211.5	48.2806	1	0	0	0	0	0	0	0	0	0	0	0	0	0	0	0	0	0	0	1	0	0	0	0	0	189	68.25	126	0	0	0	0	0	0	0
560	2	2101	0	0	68.75	62.296	0	0	0	1	0	0	0	0	0	0	0	0	0	0	0	0	0	0	0	0	0	1	0	1	1	0	7.5	246	195	153	121.5	0	0	0	0
561	1	2920	0	1	593	60.2426	0	0	0	1	0	0	0	0	0	0	0	0	0	0	0	1	1	0	0	0	0	0	0	0	1	446.25	294.75	247.5	201.75	225	270	202.5	203.25	207	0
561	2	2421	0	0	21	38.2516	0	0	0	0	0	0	0	0	0	0	0	0	0	0	0	0	0	0	0	0	0	0	0	0	0	168.175	191.1	154	234.5	140	14	0	0	0	0
562	2	2920	0	0	5.25	55.9714	0	0	0	0	0	0	0	0	0	0	0	0	0	0	0	0	0	0	0	0	0	0	0	0	1	48.75	0	0	0	0	0	0	0	0	0
562	1	2699	0	1	273	55.6593	1	0	0	0	0	0	0	0	0	0	0	0	0	0	0	0	0	0	0	0	0	0	0	0	1	240	108	147	25.25	130.5	146.9	224.4	71.4	0	0
563	2	2010	0	0	37.5	63.0462	1	0	0	0	0	0	0	0	0	0	0	0	0	0	0	0	0	0	0	0	0	0	0	0	0	0	127.5	191.25	255.5	252	134.4	0	0	0	0
563	1	659	0	1	174.5	78.0747	0	0	0	0	0	0	0	0	0	0	0	0	0	0	0	0	0	0	0	0	0	0	0	1	0	100.5	7	0	0	0	0	0	0	0	0
564	2	2614	0	0	0	39.2263	1	0	0	0	0	0	0	0	0	0	0	0	0	0	0	0	0	0	0	0	0	0	0	0	1	114	410.4	684	581.4	581.4	566.95	570.35	51.85	0	0
564	1	608	0	1	112.25	68.8862	1	0	0	0	0	0	0	0	0	0	0	0	0	0	0	0	0	0	0	1	0	0	0	1	0	126	84	0	0	0	0	0	0	0	0
565	2	2876	0	0	64	41.7616	1	0	0	0	0	0	0	0	0	0	0	0	0	0	0	0	0	0	0	1	0	1	0	1	1	0	0	0	0	0	85	99.5	145	0	0
565	1	2769	0	1	303.8	42.0545	0	0	0	0	0	0	0	0	0	0	0	0	0	0	0	0	0	0	0	1	0	1	0	1	1	268.1	392.7	436.05	548.25	358.275	321.3	321.3	214.2	0	0
566	1	2624	0	1	170.75	73.6967	1	0	0	0	0	0	0	0	0	0	0	0	0	0	0	0	1	0	0	1	0	0	0	0	0	204.5	180.5	180	167.5	169	129.5	151.5	30.5	0	0
566	2	348	0	0	0	78.9262	1	0	0	0	0	0	0	0	0	0	0	0	0	0	0	0	0	0	0	0	0	0	0	1	1	0	0	0	0	0	0	0	0	0	0
567	2	2920	0	0	63	57.1542	0	0	0	0	0	0	0	0	0	0	0	0	0	0	0	0	0	0	0	0	0	0	0	0	1	0	0	0	0	226.5	205.5	307	280	203	0
567	1	673	0	1	101.25	62.0414	1	0	0	0	0	1	0	0	0	0	0	0	0	0	0	1	0	0	0	0	0	0	1	0	1	300	45	0	0	0	0	0	0	0	0
568	1	2920	0	1	150.5	75.6598	1	0	0	0	0	0	0	0	0	0	0	0	0	0	0	1	0	0	0	0	0	0	1	1	0	148	182	157.5	168	168	126	112	0	0	0
568	2	2920	0	0	0	52.1192	1	0	0	0	0	0	0	0	0	0	0	0	0	0	0	0	0	0	0	0	0	0	0	0	0	0	0	0	0	0	0	0	0	0	0
569	2	2710	0	0	25	45.7124	0	0	0	0	0	0	0	0	0	0	0	0	0	0	0	0	0	0	0	0	0	0	0	0	0	0	7.25	102.75	161	0	135.05	278.2	92	0	0
569	1	2213	0	1	97	45.4085	1	0	1	0	0	0	0	0	0	0	0	0	0	0	0	0	0	0	0	0	0	0	0	0	0	226.1	214.2	238	130.3	189	252	0	0	0	0
570	1	2920	0	1	126	52.0452	1	0	0	0	0	0	0	0	0	0	0	0	0	0	0	0	0	0	0	0	0	0	0	0	1	0	0	0	0	0	21	231	231	63	0
570	2	2446	0	0	0	66.7725	0	0	0	0	0	0	0	0	0	0	0	0	0	0	0	0	0	0	0	0	0	0	0	1	1	0	0	0	0	0	0	0	0	0	0
571	2	2920	0	0	0	28.176	1	0	0	0	0	0	0	0	0	0	0	0	0	0	0	0	0	0	0	0	0	0	0	0	0	17.5	0	43.125	0	22.5	8	14	0	0	0
571	1	1571	0	1	134.5	64.5795	1	0	1	0	0	0	0	0	0	0	0	0	0	0	0	0	0	0	0	0	0	0	0	1	1	168	168	168	168	42	0	0	0	0	0
572	2	2920	0	0	0	47.9493	1	0	0	0	0	0	0	0	0	0	0	0	0	0	0	0	0	0	0	0	0	0	0	0	0	0	0	0	98	216.3	249.9	0	0	0	0
572	1	2633	0	1	112	48.1738	1	0	0	0	0	0	0	0	0	0	0	0	0	0	0	0	0	0	0	0	0	0	0	0	0	168	210	252	252	252	298.05	442.85	51.85	0	0
573	1	2920	0	1	103.25	43.3633	1	0	0	0	0	0	0	0	0	0	0	0	0	0	0	1	1	0	0	0	0	0	1	0	1	203.5	225	92.5	148.5	143.5	116.375	0	0	77	31.5
573	2	2920	0	0	0	72.0732	1	0	0	0	0	0	0	0	0	0	0	0	0	0	0	0	0	0	0	0	0	1	1	1	1	0	0	120	82	135	162	171	168	172	0
574	1	2920	0	1	98	49.54	0	0	0	0	0	0	0	0	0	0	0	0	0	0	0	0	0	0	0	0	0	0	0	0	1	0	0	0	87.75	215	234	278.25	255.75	171	0
574	2	2920	0	0	7	49.7755	0	0	0	0	0	0	0	0	0	0	0	0	0	0	0	0	0	0	0	0	0	0	0	0	1	28	58	126	158	180	150	172	154	135	107
575	2	2457	0	0	0	63.8238	0	0	0	0	0	0	0	0	0	0	0	0	0	0	0	0	0	0	0	0	0	0	0	0	1	0	0	0	0	0	35.5	57	0	0	0
575	1	1862	0	1	123	63.4514	1	0	0	0	0	0	0	0	0	0	0	0	0	0	0	0	0	0	0	0	0	0	0	0	1	106.5	200.125	123	99.5	142	25.5	0	0	0	0
576	2	2831	0	0	0	77.549	0	0	0	0	0	0	0	0	0	0	0	0	0	0	0	0	0	0	0	1	0	1	0	1	1	3.5	21	204.875	233.625	0	0	15	0	0	0
576	1	1181	0	1	304.5	52.1493	0	0	0	0	0	0	0	0	0	0	0	0	0	0	0	1	0	0	0	0	0	1	0	1	1	255	252	252	42	0	0	0	0	0	0
577	2	2920	0	0	0	62.0359	0	0	0	0	0	0	0	0	0	0	0	0	0	0	0	0	0	0	0	0	0	0	0	0	0	0	21	94.15	21	229.6	178.5	154.7	142.8	154.7	0
577	1	2385	1	1	120.75	61.8415	1	0	0	0	0	0	0	0	0	0	0	0	0	0	0	0	0	0	0	0	0	0	0	0	0	85	112.5	45	45	43	100	86	0	0	0
578	1	2608	0	1	502.5	21.5803	1	0	0	0	0	0	0	0	0	0	0	0	0	0	0	0	1	0	0	0	0	0	0	0	0	342	149.25	42	0	0	0	0	0	0	0
578	2	973	0	0	28	59.7196	1	0	0	0	0	0	0	0	0	0	0	0	0	0	0	0	0	0	0	0	0	1	1	1	0	0	114	100.5	0	0	0	0	0	0	0
579	1	2555	0	1	115.25	54.8845	0	0	1	1	0	0	0	0	0	0	0	0	0	0	0	0	1	0	0	0	0	0	0	0	0	210	253.5	257.25	263.25	185.25	157	185.5	0	0	0
579	2	2272	0	0	3.5	66.496	0	0	0	0	0	0	0	0	0	0	0	0	0	0	0	0	0	0	0	0	0	0	0	0	0	0	0	0	0	0	0	0	0	0	0
580	2	2920	0	0	47.25	58.8983	1	0	1	0	0	0	0	0	0	0	0	0	0	0	0	0	0	0	0	0	0	0	0	1	1	0	3.5	0	0	0	0	0	0	0	0
580	1	2864	0	1	147	44.5406	1	0	0	0	0	0	0	0	0	0	0	0	0	0	0	0	0	0	0	0	0	0	0	0	1	168	196	210	110.25	168	178.5	308	60.2	0	0
581	1	2141	0	1	160	78.0802	1	0	0	1	0	0	0	0	0	0	0	0	0	0	0	0	0	0	0	0	0	0	0	0	0	157.5	172	175	143	171.5	143.5	0	0	0	0
581	2	1165	0	0	56	84.1091	0	0	0	0	0	0	0	0	0	0	0	0	0	0	0	0	0	0	0	0	0	0	0	0	0	0	0	0	0	0	0	0	0	0	0
582	1	2920	0	1	154.25	74.0582	1	0	0	0	0	0	0	0	0	0	0	0	0	0	0	0	0	0	0	0	0	0	1	1	0	128.775	155.55	135.575	206.75	236.25	235.5	192.75	0	0	0
582	2	361	0	0	0	82.3075	0	0	0	0	0	0	0	0	0	0	0	0	0	0	0	0	0	0	0	0	0	1	0	0	0	0	0	0	0	0	0	0	0	0	0
583	2	2505	0	0	7	30.1062	0	0	0	0	0	0	0	0	0	0	0	0	0	0	0	0	0	0	0	0	0	0	0	0	0	0	0	0	0	21	63	0	0	0	0
583	1	313	0	1	192.75	64.4426	1	0	0	0	0	0	0	0	0	0	0	0	0	0	0	0	0	0	0	1	1	0	0	0	0	150.75	0	0	0	0	0	0	0	0	0
584	1	2328	0	1	118.5	57.6744	1	0	0	0	0	0	0	0	0	0	0	0	0	0	0	0	0	0	0	0	0	0	0	0	0	75.75	235.5	43.5	0	0	0	0	0	0	0
584	2	1647	0	0	37.5	58.2987	0	0	1	0	0	0	0	0	0	0	0	0	0	0	0	0	0	0	0	0	0	0	0	0	0	0	0	0	0	58	0	0	0	0	0
585	2	2609	0	0	0	42.5747	1	0	0	0	0	0	0	0	0	0	0	0	0	0	0	0	0	0	0	0	0	0	0	0	0	0	0	0	0	0	0	0	0	0	0
585	1	2497	0	1	106.5	64.8615	0	0	0	0	0	0	0	0	0	0	0	0	0	0	0	0	0	0	0	0	0	0	0	0	1	90	90	90	135	180	22.5	162.75	0	0	0
586	1	1294	0	1	165	72.8042	1	0	0	0	0	0	0	0	0	0	0	0	0	0	0	0	0	0	0	1	0	0	1	1	1	150	255	255	127.5	0	0	0	0	0	0
586	2	195	0	0	21	60.5985	1	0	0	0	0	0	0	0	0	0	0	0	0	0	0	0	0	0	0	1	0	0	0	0	1	0	0	0	0	0	0	0	0	0	0
587	2	2400	0	0	0	55.0652	0	0	1	0	0	0	0	0	0	0	0	0	0	0	0	0	0	0	0	0	0	0	0	0	1	0	0	0	67.75	75	67.5	37.5	0	0	0
587	1	2314	0	1	155	54.2985	1	0	0	0	0	0	0	0	0	0	0	0	0	0	0	0	0	0	0	0	0	0	0	0	1	168	132	113.4	145.35	264	336	28	0	0	0
588	1	2801	0	1	175	57.9674	0	0	0	0	0	0	0	0	0	0	0	0	0	0	0	0	0	0	0	1	0	0	0	1	0	172.5	168	148.5	252	252	193.5	193.5	156.25	0	0
588	2	2383	0	0	0	59.6074	1	0	1	0	0	0	0	0	0	0	0	0	0	0	0	0	0	0	0	0	0	1	1	1	1	0	70	231	189	265.5	270	67.5	0	0	0
589	2	2389	0	0	0	46.4243	0	0	0	0	0	0	0	0	0	0	0	0	0	0	0	0	0	0	0	0	0	0	0	0	1	0	0	43	0	0	0	0	0	0	0
589	1	1855	0	1	229.5	46.0875	1	0	0	0	0	0	0	0	0	0	0	0	0	0	0	0	0	0	0	0	0	0	0	0	1	280.5	340	204	165	64	0	0	0	0	0
590	1	2920	0	1	295	35.8394	1	0	0	0	0	0	0	0	0	0	0	0	0	0	0	0	0	0	0	0	0	0	0	0	0	234	409.5	429	392	336	420	504	336	364	168
590	2	2888	0	0	0	35.7272	1	0	0	0	0	0	0	0	0	0	0	0	0	0	0	0	0	0	0	0	0	0	0	0	0	0	0	0	3.5	61.25	56	112	0	0	0
591	2	2920	0	0	7	55.035	1	0	1	0	0	0	0	0	0	0	0	0	0	0	0	0	0	0	0	0	0	1	0	0	1	0	0	0	0	28	84	91	98	126	42
591	1	2561	0	1	133	35.2043	1	0	0	0	0	0	0	0	0	0	0	0	0	0	0	0	0	0	0	0	0	0	0	0	1	210	231	336	336	269	294	168	0	0	0
592	1	2430	0	1	294	86.3131	1	0	0	0	0	0	0	0	0	0	0	0	0	0	0	0	0	0	0	1	0	0	0	1	0	336	493	66.5	0	0	0	0	0	0	0
592	2	2099	0	0	0	85.0016	1	0	0	1	0	0	0	0	0	0	0	0	0	0	0	0	0	0	0	0	0	1	0	1	1	0	0	0	0	0	0	0	0	0	0
593	1	2920	0	1	186	55.8783	1	0	0	0	0	0	0	0	0	0	0	0	0	0	0	1	0	0	0	0	0	0	0	1	0	252.724	196	172	165	168	161	175	168	0	0
593	2	2920	0	0	28	30.2459	0	0	0	0	0	0	0	0	0	0	0	0	0	0	0	0	0	0	0	0	0	0	0	0	0	0	0	0	0	0	0	0	0	0	0
594	1	2713	0	1	140	71.208	0	0	0	0	0	0	0	0	0	0	0	0	0	0	0	0	0	0	0	0	0	0	0	1	0	91	84	42	0	0	0	0	0	0	0
594	2	2517	0	0	63	56.0727	1	0	1	0	0	0	0	0	0	0	0	0	0	0	0	0	0	0	0	0	0	0	0	0	0	126	35	133	143.5	84	0	11	0	0	0
595	2	1176	0	0	5.95	39.4152	1	0	0	0	0	0	0	0	0	0	0	0	0	0	0	0	0	0	0	0	0	0	0	0	0	0	0	77	0	0	0	0	0	0	0
595	1	991	0	1	152	61.1187	1	0	0	0	0	0	0	0	0	0	0	0	0	0	0	0	0	0	0	0	0	0	0	0	1	183.5	140	160.25	0	0	0	0	0	0	0
596	1	2036	0	1	197.15	58.556	0	0	0	0	0	0	0	0	0	0	0	0	0	0	0	0	0	0	0	0	0	0	0	0	1	170	313.65	313.65	340	313.65	104.55	0	0	0	0
596	2	547	0	0	0	58.6327	0	0	0	0	0	0	0	0	0	0	0	0	0	0	0	0	0	0	0	0	0	0	0	0	1	0	0	0	0	0	0	0	0	0	0
597	2	2920	0	0	0	54.189	1	0	0	0	0	0	0	0	0	0	0	0	0	0	0	0	0	0	0	1	0	1	0	1	1	0	0	135	180	68.25	7.75	0	60.5	182.5	45
597	1	2432	0	1	126.75	54.4738	1	0	0	0	0	0	0	0	0	0	0	0	0	0	0	0	0	0	0	1	0	1	0	1	1	166.25	239	256.5	255.75	213.75	170.25	21	0	0	0
598	1	2873	0	1	189	53.4334	1	0	0	0	0	0	0	0	0	0	0	0	0	0	0	0	0	0	0	0	0	0	0	0	1	144	167.5	120	150	90	0	0	0	0	0
598	2	2475	0	0	7.25	46.1039	1	0	0	0	0	0	0	0	0	0	0	0	0	0	0	0	0	0	0	0	0	0	0	1	0	0	0	0	0	0	0	0	0	0	0
599	2	2920	0	0	43.5	67.342	0	0	0	0	0	0	0	0	0	0	0	0	0	0	0	0	0	0	0	0	0	0	0	0	0	36.75	92	154.5	154	168	168.5	126	112	0	0
599	1	2195	0	1	211	81.8147	0	0	0	0	0	0	0	0	0	0	0	0	0	0	0	0	0	0	0	0	0	0	0	1	0	89	30.5	106.75	167.75	122	219	0	0	0	0
600	1	2920	0	1	138.25	34.0297	1	0	0	0	0	0	0	0	0	0	0	0	0	0	0	0	0	0	0	0	0	0	0	0	0	0	0	105	75	5.25	206.9	187.3	285.6	47.6	0
600	2	2129	0	0	0	56.1357	1	0	0	0	0	0	0	0	0	0	0	0	0	0	0	0	0	0	0	0	0	0	0	0	1	0	14.25	115	161.25	280	280	0	0	0	0
601	2	2171	1	0	0	56.1302	1	1	0	0	0	0	0	0	0	0	0	0	0	0	0	1	0	0	0	0	0	0	0	1	1	40.75	0	0	74.25	168	109	0	0	0	0
601	1	294	0	1	308	52.2451	0	0	0	0	0	0	0	0	0	0	0	0	0	0	0	0	0	0	0	0	0	1	0	0	1	281	0	0	0	0	0	0	0	0	0
602	1	2883	0	1	95.25	80.4266	1	1	0	0	0	0	0	0	0	0	0	0	0	0	0	0	0	0	0	0	0	0	0	1	1	0	0	0	0	0	0	0	0	0	0
602	2	721	0	0	0	68.5768	0	0	0	0	0	0	0	0	0	0	0	0	0	0	0	0	0	0	0	0	0	0	0	0	1	30	82.5	0	0	0	0	0	0	0	0
603	1	2920	0	1	166.25	48.3572	1	0	0	0	0	0	0	0	0	0	0	0	0	0	0	0	0	0	0	0	0	0	0	0	0	0	0	0	0	0	0	0	0	0	0
603	2	2920	0	0	0	71.0026	0	0	1	0	0	0	0	0	0	0	0	0	0	0	0	0	0	0	0	0	0	0	0	0	1	0	0	42	238	343	336	280	336	336	84
604	1	2920	0	1	132.5	60.938	0	0	0	0	0	0	0	0	0	0	0	0	0	0	0	0	1	0	0	0	0	0	0	0	1	91	84	63	31.5	52.625	38.5	11.25	67.5	11.25	11.25
604	2	2461	0	0	0	66.7315	1	0	0	0	0	0	0	0	0	0	0	0	0	0	0	0	0	0	0	0	0	0	0	0	1	0	0	0	0	0	0	0	0	0	0
605	1	1900	0	1	240	60.0153	1	0	0	0	0	0	0	0	0	0	0	0	0	0	0	0	1	0	0	0	0	0	0	1	0	186.25	100.5	76.75	175	86	0	0	0	0	0
605	2	1869	0	0	0	83.1508	0	0	0	1	0	0	0	0	0	0	0	0	0	0	0	0	0	0	0	0	0	0	0	1	1	0	0	0	0	0	0	0	0	0	0
606	1	2920	0	1	140	68.7055	0	0	0	0	0	0	0	0	0	0	0	0	0	0	0	0	0	0	0	0	0	0	0	1	1	126	140	56	126	98	0	0	0	0	0
606	2	2920	0	0	0	67.1641	0	0	0	0	0	0	0	0	0	0	0	0	0	0	0	0	0	0	0	1	0	0	1	0	0	0	0	0	0	0	0	0	0	0	0
607	2	2920	0	0	0	64.6041	1	0	0	0	0	0	0	0	0	0	0	0	0	0	0	0	0	0	0	0	0	0	0	0	0	0	6.375	0	0	0	0	0	0	0	0
607	1	2762	0	1	180	64.4015	1	0	0	0	0	0	0	0	0	0	0	0	0	0	0	0	0	0	0	0	0	0	0	0	0	165	135	180	165	165	202.5	247.5	112.5	0	0
608	2	2920	0	0	72.25	88.6267	1	0	0	0	0	0	0	0	0	0	0	0	0	0	0	0	1	0	0	0	0	0	0	0	1	0	42.5	250.75	89.25	49.875	42.75	43	60.75	21.375	0
608	1	2526	0	1	256.875	73.2998	1	0	0	0	0	0	0	0	0	0	0	0	0	0	0	0	0	0	0	0	0	0	0	0	0	249.75	84	0	0	0	0	0	0	0	0
609	2	2792	0	0	0	75.3203	1	0	0	0	0	0	0	0	0	0	0	0	0	0	0	0	0	0	0	0	0	0	0	1	1	30.5	140	330.5	241	168	168	168	84	0	0
609	1	29	0	1	310.25	73.3299	0	0	0	0	0	0	0	0	0	0	0	0	0	0	0	0	0	0	0	0	0	0	1	1	1	0	0	0	0	0	0	0	0	0	0
610	1	2920	0	1	109.5	53.7564	0	0	0	0	0	0	0	0	0	0	0	0	0	0	0	0	0	0	0	1	0	0	0	0	1	140	168	168	140.5	0	0	0	0	0	0
610	2	2920	0	0	0	62.8162	0	0	0	0	0	0	0	0	0	0	0	0	0	0	0	1	0	0	0	0	0	1	0	1	1	0	0	0	0	0	0	42.5	278.45	268.6	0
611	1	2920	0	1	119	65.2557	0	0	0	0	0	0	0	0	0	0	0	0	0	0	0	0	0	0	0	1	0	0	1	0	0	28	0	0	0	0	0	0	0	0	0
611	2	2920	0	0	0	64.0237	0	0	0	0	0	0	0	0	0	0	0	0	0	0	0	1	0	0	0	0	0	0	0	0	1	0	70.5	157	243.5	344	258	314	279	366.25	201
612	1	2182	0	1	215.5	65.409	1	0	0	0	0	0	0	0	0	0	0	0	0	0	0	0	0	0	0	1	0	1	1	1	1	215	230.5	245.75	122.75	15.5	0	0	0	0	0
612	2	1488	0	0	0	48.0561	1	0	0	0	0	0	0	0	0	0	0	0	0	0	0	0	0	0	0	1	0	0	0	1	1	49.5	172.75	86.5	99.5	0	0	0	0	0	0
613	2	2654	0	0	4.75	61.5349	0	0	0	0	0	0	0	0	0	0	0	0	0	0	0	0	0	0	0	1	0	0	1	0	0	0	10.5	0	31.5	0	14	0	0	0	0
613	1	2451	0	1	313.6	46.8404	0	0	0	0	0	0	0	0	0	0	0	0	0	0	0	0	0	0	0	0	0	1	0	0	0	312.375	303.025	194.8	178	157.5	215	262.75	0	0	0
614	1	2920	0	1	199.5	44.8582	0	0	0	0	0	0	0	0	0	0	0	0	0	0	0	0	1	0	0	0	0	0	0	0	1	329	458	504	493.5	462	525	483	560	559.3	0
614	2	2920	0	0	0	48.9596	0	0	1	0	0	0	0	0	0	0	0	0	0	0	0	0	0	0	0	0	0	0	1	0	1	41	0	0	0	152	21.75	0	120	45.75	0
615	1	2784	0	1	140.25	32.2555	0	1	0	0	0	0	0	0	0	0	0	0	0	0	0	0	0	0	0	0	1	0	0	0	1	14	14	126	0	84	28	171	128.25	0	0
615	2	1785	0	0	72.75	84.9387	1	0	0	0	0	0	0	0	0	0	0	0	0	0	0	0	0	0	0	1	1	0	0	1	1	99.75	66	123.25	135	102.75	0	0	0	0	0
616	1	1639	0	1	224	38.0626	1	0	0	0	0	0	0	0	0	0	0	0	0	0	0	0	0	0	0	0	0	0	0	0	0	15.4483	0	0	0	0	0	0	0	0	0
616	2	350	0	0	0	74.666	0	0	0	0	0	0	0	0	0	0	0	0	0	0	0	0	0	0	0	0	0	0	0	1	1	30	0	0	0	0	0	0	0	0	0
617	1	2920	0	1	273	38.0626	1	0	0	0	0	0	0	0	0	0	0	0	0	0	0	0	0	0	0	0	0	0	0	0	0	231	171	225	225	225	270	270	270	45	0
617	2	2435	0	0	44.5	60.1358	1	0	0	0	0	0	0	0	0	0	0	0	0	0	0	0	0	0	0	0	0	0	0	0	1	0	0	0	0	0	0	61.625	0	0	0
618	1	1014	0	1	198	99.5701	1	0	0	0	0	0	0	0	0	0	0	0	0	0	0	0	0	0	0	0	0	0	0	0	1	92.75	0	0	0	0	0	0	0	0	0
618	2	870	0	0	49.75	77.4587	0	0	0	0	0	0	0	1	0	0	0	0	0	0	0	0	1	0	0	0	0	0	0	0	0	82.25	42	7	0	0	0	0	0	0	0
619	2	2455	0	0	0	42.2435	0	0	0	0	0	0	0	0	0	0	0	0	0	0	0	0	0	0	0	0	0	0	0	0	0	0	0	0	0	0	0	84	0	0	0
619	1	2451	0	1	113	63.5883	1	0	0	0	0	0	0	0	0	0	0	0	0	0	0	0	0	0	0	0	0	0	0	0	1	65	378	294	56	109	91	0	0	0	0
620	1	2920	0	1	105	56.7107	1	0	0	0	0	0	0	0	0	0	0	0	0	0	0	0	0	0	0	0	0	0	0	0	0	86	57	100	0	69.75	131.25	121	131.5	57.5	0
620	2	2007	0	0	0	56.3848	1	0	0	0	0	0	0	0	0	0	0	0	0	0	0	0	0	0	0	0	0	0	0	0	0	0	0	0	0	0	0	0	0	0	0
621	2	2920	0	0	14	43.5823	0	0	0	0	0	0	0	0	0	0	0	0	0	0	0	0	0	0	0	0	0	0	0	0	0	0	0	0	0	0	0	0	0	0	0
621	1	2250	0	1	122.5	57.5567	1	0	1	0	0	0	0	0	0	0	0	0	0	0	0	0	0	0	0	0	0	0	0	1	0	173.5	112.5	151	179	169	98.5	0	0	0	0
622	2	2920	0	0	67.5	39.8368	0	0	0	0	0	0	0	0	0	0	0	0	0	0	0	0	0	0	0	0	0	0	0	0	1	67.5	84	270	225	246	294	308	322	147	0
622	1	2734	0	1	121.75	39.3933	1	0	1	0	0	0	0	0	0	0	0	0	0	0	0	0	0	0	0	0	0	0	0	0	1	95.25	168	137.5	150	135	270	270	90	0	0
623	2	2238	0	0	0	54.9228	1	0	0	1	0	0	0	0	0	0	0	0	0	0	0	0	0	0	0	0	0	0	0	0	1	42	31.5	38.875	35.625	40.875	57	0	0	0	0
623	1	1160	0	1	339	67.3092	0	0	0	0	0	0	1	0	0	0	0	0	0	0	0	0	1	0	0	0	0	0	0	1	1	194	77.5	80.5	13.25	0	0	0	0	0	0
624	1	2467	0	1	175.5	44.5433	0	0	0	0	0	0	0	0	0	0	0	0	0	0	0	0	0	0	0	0	0	0	0	0	0	270	247.5	210	165	150	202.5	180	0	0	0
624	2	2409	0	0	0	66.2058	0	0	0	0	0	0	0	0	0	0	0	0	0	0	0	0	0	0	0	0	0	0	0	0	1	98	199	186.5	107.5	114.75	129	78.75	0	0	0
625	2	2487	0	0	9	53.406	1	0	0	0	0	0	0	0	0	0	0	0	0	0	0	0	1	0	0	0	0	0	0	0	1	0	0	0	0	0	0	0	0	0	0
625	1	2354	0	1	149	59.8155	1	0	0	0	0	0	0	0	0	0	0	0	0	0	0	0	0	0	0	0	0	0	0	0	1	135	156.5	270	270	204.5	240	120	0	0	0
626	1	2920	0	1	242.75	79.9255	0	0	0	0	1	0	0	1	0	0	0	0	0	0	0	0	0	0	0	0	0	0	1	0	1	0	0	0	0	0	0	0	0	0	0
626	2	2762	0	0	0	89.5712	1	0	0	0	0	0	0	0	0	0	0	0	0	0	0	0	0	0	0	0	0	0	0	0	0	0	0	0	0	0	0	0	0	0	0
627	1	2537	0	1	290	42.8568	0	0	1	0	0	0	0	0	0	0	0	0	0	0	0	0	0	0	0	0	0	0	0	0	0	169	184.5	215.5	187	126	119	132.7	0	0	0
627	2	2395	0	0	22.5	56.4916	0	0	0	0	0	0	0	0	0	0	0	0	0	0	0	0	1	0	0	0	0	1	0	0	0	0	21	0	0	138	252	105	0	0	0
628	2	2484	0	0	3.5	28.9152	0	0	0	0	0	0	0	0	0	0	0	0	0	0	0	0	0	0	0	0	0	0	0	0	1	0	0	0	0	0	0	0	0	0	0
628	1	1095	0	1	215	44.0505	0	0	0	0	0	0	0	0	0	0	0	0	0	0	0	0	0	0	0	1	0	0	0	0	0	14.5	230.5	144	0	0	0	0	0	0	0
629	2	2794	0	0	76.5	83.0687	0	0	0	0	0	0	0	0	0	0	0	0	0	0	0	0	0	0	0	0	0	0	0	0	0	21	28	126	234	216	258	252	171	0	0
629	1	395	1	1	151	82.3897	1	0	0	0	0	0	0	0	0	0	0	0	0	0	0	0	0	0	0	0	0	0	0	0	0	154.5	0	0	0	0	0	0	0	0	0
630	1	2920	0	1	160.5	69.212	0	0	0	0	0	0	0	0	0	0	0	0	0	0	0	1	0	0	0	0	0	0	0	0	1	171	172.75	180	180	231	189	189	182	154	70
630	2	2464	0	0	0	57.1323	1	0	0	0	0	0	0	0	0	0	0	0	0	0	0	0	0	0	0	0	0	0	0	0	1	130.25	191.75	248.4	442.85	442.85	391	339.15	0	0	0
631	1	2920	0	1	250.75	48.2669	1	0	0	0	0	0	0	0	0	0	0	0	0	0	0	1	0	0	0	0	0	0	0	1	1	210	42	0	0	0	0	0	0	0	0
631	2	2920	0	0	0	56.2096	1	0	0	0	0	0	0	0	0	0	0	0	0	0	0	0	0	0	0	0	0	1	0	1	1	0	0	0	0	0	0	0	0	0	0
632	2	2729	0	0	56	74.7454	0	0	0	0	0	0	0	0	0	0	0	0	0	0	0	0	0	0	0	0	0	0	0	0	0	0	0	0	0	0	0	0	0	0	0
632	1	2177	0	1	182	82.9208	1	0	0	1	0	0	0	0	0	0	0	0	0	0	0	0	0	0	0	0	0	0	0	1	0	129.5	0	0	0	0	0	0	0	0	0
633	2	2920	0	0	0	66.8465	1	0	0	0	0	0	0	0	0	0	0	0	0	0	0	0	0	0	0	0	0	0	0	0	1	0	0	45	135	90	170.75	126	189	277.2	35.7
633	1	174	0	1	115.6	59.4869	0	0	0	0	0	0	0	0	0	0	0	0	0	0	0	0	0	0	0	0	0	0	0	1	0	60.9875	0	0	0	0	0	0	0	0	0
634	2	1437	0	0	0	81.8202	1	0	0	1	0	0	0	0	0	0	0	0	0	0	0	0	0	0	0	0	0	0	1	0	1	0	0	0	0	0	0	0	0	0	0
634	1	652	0	1	201.25	68.7657	0	0	0	0	0	0	0	0	0	0	0	0	0	0	0	0	0	0	0	0	0	0	0	0	0	161	112	0	0	0	0	0	0	0	0
635	1	2391	0	1	91	55.5854	0	0	0	0	0	0	0	0	0	0	0	0	0	0	0	0	0	0	0	0	0	1	0	0	0	93.8	63	63	63	0	0	0	0	0	0
635	2	1831	0	0	47.25	83.4328	1	0	0	1	0	0	0	0	0	0	0	0	0	0	0	0	0	0	0	0	0	1	1	1	1	0	0	0	0	0	0	0	0	0	0
636	1	2920	0	1	252	41.2879	1	0	0	0	0	0	0	0	0	0	0	0	0	0	0	0	0	0	0	0	0	0	0	1	1	511.5	645	84	0	0	0	0	0	0	0
636	2	2920	0	0	0	41.5289	1	0	0	0	0	0	0	0	0	0	0	0	0	0	0	0	0	0	0	0	0	0	0	1	1	0	0	0	87.5	171.5	227.75	233.25	210	0	0
637	1	2920	0	1	175	83.7066	0	0	0	0	0	0	0	0	0	0	0	0	0	0	0	0	0	0	0	0	0	1	0	1	0	326.6	365.5	274.9	161	197.5	107.75	107.75	123	92.25	0
637	2	1881	0	0	0	71.6515	0	0	1	0	0	0	0	0	0	0	0	0	0	0	0	0	0	0	0	0	0	0	0	0	1	71.5	142.75	168	172	172	14.5	0	0	0	0
638	1	416	0	1	175	56.5546	1	0	0	0	1	0	0	1	0	0	0	0	0	0	0	0	0	0	0	0	0	0	0	0	0	187.25	21	0	0	0	0	0	0	0	0
638	2	162	0	0	43.5	56.7627	1	0	0	0	1	0	0	1	0	0	0	0	0	0	0	0	0	0	0	0	0	0	0	0	0	10.5	0	0	0	0	0	0	0	0	0
639	2	2920	0	0	0	55.8619	0	0	1	0	0	0	0	0	0	0	0	0	0	0	0	0	0	0	0	0	0	0	0	0	1	0	0	135	160.5	105	120	150	165	105	0
639	1	2899	0	1	304.5	53.0281	1	0	0	0	0	0	0	0	0	0	0	0	0	0	0	0	0	0	0	0	0	0	1	0	1	0	28	140	168	53.55	0	0	0	0	0
640	1	2920	0	1	351	72.002	0	0	0	0	0	0	0	0	0	0	0	0	0	0	0	0	0	0	0	0	0	0	0	0	1	186.083	223	70	174.3	113.4	0	0	0	0	0
640	2	2920	0	0	8.5	50.052	0	0	0	0	0	0	0	0	0	0	0	0	0	0	0	0	0	0	0	0	0	0	0	0	0	0	0	0	0	0	11.25	36	0	0	0
641	1	2917	0	1	230	69.8171	1	0	0	0	0	0	0	0	0	0	0	0	0	0	0	0	1	0	0	0	0	0	0	0	1	220.75	233.25	294	238	0	0	0	0	0	0
641	2	2378	0	0	0	54.2903	1	0	0	0	0	0	0	0	0	0	0	0	0	0	0	0	0	0	0	0	0	0	0	0	0	145.483	133	150	157	171.5	172	72.5	0	0	0
642	2	2798	0	0	10.5	38.3036	1	0	0	0	0	0	0	0	0	0	0	0	0	0	0	0	0	0	0	0	0	0	0	0	0	0	0	0	0	0	0	0	0	0	0
642	1	1450	0	1	203.25	38.1968	1	0	0	0	0	0	0	0	0	0	0	0	0	0	0	0	0	0	0	0	0	0	0	0	0	75.75	39	52.75	29	0	0	0	0	0	0
643	1	1660	0	1	233.75	81.8393	1	0	0	0	0	0	0	0	0	0	0	0	0	0	0	0	0	0	0	1	0	1	1	0	1	224	187.5	156.5	186.5	100	0	0	0	0	0
643	2	1070	0	0	0	72.7878	1	0	0	1	0	0	0	0	0	0	0	0	0	0	0	0	0	0	0	1	0	0	0	1	1	0	0	0	0	0	0	0	0	0	0
644	1	2299	0	1	140.833	40.754	0	0	0	0	0	0	0	0	0	0	0	0	0	0	0	0	0	0	0	0	0	0	0	0	1	60	165	255	364.5	382.5	379	28	0	0	0
644	2	1669	0	0	0	40.3954	1	0	0	0	0	0	0	0	0	0	0	0	0	0	0	0	0	0	0	0	0	0	0	0	1	0	178.5	339.75	423	87.5	0	0	0	0	0
645	1	2659	0	1	158.5	47.2703	1	0	1	0	0	0	0	0	0	0	0	0	0	0	0	0	0	0	0	0	0	0	0	0	1	0	0	0	93.5	90	0	0	0	0	0
645	2	1408	0	0	86	40.2749	0	0	0	0	0	0	0	0	0	0	0	0	0	0	0	0	0	0	0	0	0	0	0	1	0	64.5	129	72	0	0	0	0	0	0	0
646	2	2920	0	0	0	51.3224	0	0	0	1	0	0	0	0	0	0	0	0	0	0	0	0	0	0	0	0	0	0	0	1	0	0	0	189	277.5	61.5	100.625	150	0	245.5	85
646	1	2894	0	1	91.5	63.7937	1	0	0	0	0	0	0	0	0	0	0	0	0	0	0	0	0	0	0	0	0	0	0	0	1	0	0	0	0	0	0	0	0	0	0
647	1	2920	0	1	146.25	56.5354	1	0	0	0	0	0	0	0	0	0	0	0	0	0	0	0	0	0	0	0	0	0	0	1	1	231	271.6	0	0	0	35.7	142.8	128.1	142.8	0
647	2	1272	0	0	0	42.0682	1	0	0	0	0	0	0	0	0	0	0	0	0	0	0	0	0	0	0	0	0	0	0	0	1	79	76.5	76.5	0	0	0	0	0	0	0
648	2	2920	0	0	3.5	56.6395	1	0	0	0	0	0	0	0	0	0	0	0	0	0	0	0	0	0	0	1	1	1	1	0	1	0	28	0	0	0	0	0	0	0	0
648	1	2587	0	1	152	76.1335	0	0	0	0	0	0	0	0	0	0	0	0	0	0	0	0	0	0	0	1	0	1	0	1	1	84	0	0	84	91	85.875	120.375	0	0	0
649	2	2890	0	0	78.75	52.2177	1	0	0	0	0	0	0	0	0	0	0	0	0	0	0	0	0	0	0	0	0	0	0	0	1	73	75	94	112	169	168.5	73.5	63	0	0
649	1	1666	0	1	185.5	66.7369	1	0	0	0	0	0	0	0	0	0	0	0	0	0	0	0	0	0	0	0	0	0	0	1	1	168.5	181.25	251.25	256.5	129.25	0	0	0	0	0
650	1	2920	0	1	120	48.0068	0	0	0	0	0	0	0	0	0	0	0	0	0	0	0	0	0	0	0	0	0	0	0	0	0	150	165	150	150	162	204	306	255	190.4	47.6
650	2	2920	0	0	0	47.7385	0	0	0	0	0	0	0	0	0	0	0	0	0	0	0	0	0	0	0	0	0	0	0	0	0	26.5	0	0	0	7.5	93.5	75	0	0	0
651	1	2587	0	1	171	55.8811	0	0	0	0	0	0	0	0	0	0	0	0	0	0	0	0	0	0	0	0	0	0	0	1	1	126	168	168	168	168	126	147.5	0	0	0
651	2	2492	0	0	26.25	73.6447	0	0	0	0	0	0	0	0	0	0	0	0	0	0	0	0	0	0	0	0	0	1	1	1	1	0	0	0	0	0	0	0	0	0	0
652	2	2532	0	0	76.5	58.9448	1	0	0	1	0	0	0	0	0	0	0	0	0	0	0	0	0	0	0	0	0	0	0	0	0	0	0	0	0	0	0	0	0	0	0
652	1	2194	0	1	146.875	65.2913	0	0	1	0	0	0	0	0	0	0	0	0	0	0	0	0	0	0	0	0	0	0	0	0	0	170	286.45	208.25	147.2	67.5	76.25	0	0	0	0
653	1	2607	0	1	208.5	52.9104	1	0	0	0	0	0	0	0	0	0	0	0	0	0	0	0	0	0	0	1	0	0	0	0	1	178.5	204	178.5	58	142.5	157.5	253	45	0	0
653	2	2331	0	0	0	73.3627	0	0	0	0	0	0	0	0	0	0	0	1	0	0	0	0	0	0	0	1	0	1	0	0	1	0	71.5	172	186	172	181.5	57.5	0	0	0
654	2	2920	0	0	3.5	50.0712	1	0	0	0	0	0	0	0	0	0	0	0	0	0	0	0	0	0	0	0	0	0	0	0	0	0	0	0	59.5	84	0	0	0	0	0
654	1	2579	0	1	98.75	70.6576	0	0	0	0	0	0	0	0	0	0	0	0	0	0	0	0	0	0	0	0	0	1	0	0	0	126	2.75	126.75	171.375	193.5	252.75	258	0	0	0
655	1	2920	0	1	105	38.4377	1	0	0	0	0	0	0	0	0	0	0	0	0	0	0	0	0	0	0	0	0	0	0	0	0	90	120	133	130	126	42	70	56	126	77
655	2	2920	0	0	0	63.4569	1	0	0	0	0	0	0	0	0	0	0	0	0	0	0	1	1	0	0	0	0	0	1	0	1	0	56	63	88.9	70	84	84	77	56	56
656	1	2905	0	1	143.5	35.5958	0	0	0	0	0	0	0	0	0	0	0	0	0	0	0	0	0	0	0	0	0	0	0	0	1	204.75	204.75	189	0	84	84	60	75	0	0
656	2	2534	0	0	0	40.2694	1	0	0	0	0	0	0	1	0	0	0	0	0	0	0	0	0	0	0	0	0	0	0	0	1	0	0	29	289.575	364.65	401.625	256.25	0	0	0
657	2	2920	0	0	0	37.2111	1	0	0	0	0	0	0	0	0	0	0	0	0	0	0	0	0	0	0	1	0	0	0	0	1	0	0	21	64.75	63	7	105	98	28	0
657	1	1339	0	1	163.75	47.5687	1	1	0	0	0	0	0	0	0	0	0	0	0	0	0	1	0	0	0	1	0	0	0	0	1	100.25	7.5	0	0	0	0	0	0	0	0
658	2	2709	0	0	0	61.8826	0	0	0	0	0	0	0	0	0	0	0	0	0	0	0	0	0	0	0	0	0	0	0	0	0	0	8	7	0	0	0	60.925	51.85	0	0
658	1	696	0	1	91	81.3766	1	0	0	0	0	0	0	0	0	0	0	0	0	0	0	0	0	0	0	0	0	1	0	0	0	68.5	46	0	0	0	0	0	0	0	0
659	2	2920	0	0	0	48.9432	0	0	0	0	0	0	0	0	0	0	0	0	0	0	0	0	0	0	0	0	0	0	0	0	0	0	0	0	0	0	0	0	0	0	0
659	1	2535	0	1	145	48.3572	1	0	0	0	0	0	0	0	0	0	0	0	0	0	0	0	0	0	0	0	0	0	0	0	0	252	406	546	544	504	448	420	0	0	0
660	1	2714	0	1	297.5	55.1199	0	0	1	0	0	0	0	0	0	0	0	0	0	0	0	0	0	0	0	0	0	0	0	1	1	122.4	0	128.25	366	335.5	369.5	312	122	0	0
660	2	2615	0	0	0	55.3088	0	0	0	0	0	0	0	0	0	0	0	0	0	0	0	0	0	0	0	0	0	0	0	1	1	0	0	90	0	0	0	42	0	0	0
661	2	2643	0	0	0	45.8959	1	0	0	0	0	0	0	0	0	0	0	0	0	0	0	0	0	0	0	1	0	0	0	1	1	186.5	187	230.25	172.5	194.5	201.5	217	31	0	0
661	1	788	0	1	425.6	59.7306	1	1	0	0	0	0	0	0	0	0	0	0	0	0	0	1	0	0	0	1	1	1	0	0	1	476	375.6	22.5	0	0	0	0	0	0	0
662	1	2920	0	1	91.75	50.2683	0	0	0	0	0	0	0	0	0	0	0	0	0	0	0	0	0	0	0	0	0	1	0	0	0	143.225	145.35	285.6	310.8	336	252	252	298.5	84	0
662	2	2737	0	0	43	44.3079	1	0	0	0	0	0	0	0	0	0	0	0	0	0	0	0	0	0	0	0	0	0	0	1	0	41.25	57.5	154	231	230	259	253	95.2	0	0
663	1	1966	0	1	136.5	60.3357	0	0	0	0	0	0	0	0	0	0	0	0	0	0	0	0	0	0	0	0	0	0	0	0	0	112	102	142	157.5	215	108	0	0	0	0
663	2	391	0	0	0	79.1945	1	0	0	0	0	0	0	0	0	0	0	0	0	0	0	0	0	0	0	0	0	0	1	0	1	0	0	0	0	0	0	0	0	0	0
664	1	2920	0	1	109.25	33.0057	1	0	0	0	0	0	0	0	0	0	0	0	0	0	0	0	0	0	0	0	0	0	0	0	1	0	71	135	60	147	60	0	49	94	0
664	2	2920	0	0	0	67.6405	0	0	0	0	0	0	0	0	0	0	0	0	0	0	0	0	0	0	0	0	0	1	0	1	1	0	0	0	252.75	237.5	306.5	105.75	0	0	0
665	2	2920	0	0	7.5	73.8145	1	0	0	0	0	0	0	0	0	0	0	0	0	0	0	0	0	0	0	0	1	0	1	0	1	0	0	0	0	0	14	7	70.25	0	0
665	1	2253	0	1	181	70.7973	1	0	0	0	0	0	0	0	0	0	0	0	0	0	0	0	0	0	0	0	0	0	0	1	0	172	158	143	182.5	157	172	14	0	0	0
666	1	2482	0	1	133	69.5022	0	0	0	0	0	0	0	0	0	0	0	0	0	0	0	0	0	0	0	0	0	0	0	1	0	77	91	84	119	63	84	70	0	0	0
666	2	2231	0	0	0	54.942	0	0	0	0	0	0	0	0	0	0	0	0	0	0	0	0	0	0	0	0	0	0	0	0	0	1	10.5	0	0	0	0	0	0	0	0
667	2	2920	0	0	17.5	45.8603	1	0	0	0	0	0	0	0	0	0	0	0	0	0	0	0	0	0	0	1	0	1	0	0	1	56	168	154	175.5	157.5	156	130	118	0	0
667	1	2212	0	1	252	46.1587	0	0	0	0	0	0	0	0	0	0	0	0	0	0	0	0	0	0	0	1	0	1	0	0	1	252	257.25	84	84	113	143	0	0	0	0
668	2	2556	0	0	24.5	58.3014	0	0	0	0	0	0	0	0	0	0	0	0	0	0	0	0	0	0	0	0	0	0	0	0	0	0	0	55.5	0	0	0	0	0	0	0
668	1	1439	0	1	165	58.1919	0	0	0	0	0	0	0	0	0	0	0	0	0	0	0	0	0	0	0	0	0	0	0	0	0	127	180	150	150	0	0	0	0	0	0
669	2	2920	0	0	85.5	51.7249	1	0	0	0	0	0	0	0	0	0	0	0	0	0	0	0	0	0	0	0	0	0	0	0	1	0	128.25	179.25	176.25	168	168	70	0	0	0
669	1	2301	0	1	173.25	51.8317	1	0	0	0	0	0	0	0	0	0	0	0	0	0	0	0	0	0	0	0	0	0	0	0	1	189	243	261	223.5	183	243	87	0	0	0
670	1	2835	0	1	100.5	52.5353	1	0	0	0	0	0	0	0	0	0	0	0	0	0	0	0	0	0	0	0	0	0	0	0	1	26.35	102	115.6	26.35	54.4	79.05	73.1	107.05	0	0
670	2	2036	0	0	43.25	43.2264	0	0	0	0	0	0	0	0	0	0	0	0	0	0	0	1	0	0	0	0	0	0	0	0	0	253.5	246	147.25	133.25	0	0	0	0	0	0
671	1	2920	0	1	91	74.258	1	0	0	0	0	0	0	0	0	0	0	0	0	0	0	0	0	0	0	0	0	0	0	0	1	86	84	84.25	85.5	84	193.5	135	180	180	45
671	2	243	1	0	0	62.6766	1	0	0	1	0	0	0	0	0	0	0	1	0	0	0	0	1	0	0	0	0	0	0	0	1	0	0	0	0	0	0	0	0	0	0
672	1	2920	0	1	115	41.1839	1	0	0	0	0	0	0	0	0	0	0	0	0	0	0	0	0	0	0	0	0	0	0	0	1	140	143	157.5	161.5	178	304	344	317	356	30
672	2	2920	0	0	80.5	41.3016	1	0	0	0	0	0	0	0	0	0	0	0	0	0	0	0	0	0	0	0	0	0	0	0	1	225.25	93	0	0	0	0	0	0	183.5	0
673	1	2920	0	1	118.5	60.3466	1	0	0	0	0	0	0	0	0	0	0	0	0	0	0	0	0	0	0	1	0	0	0	0	1	92	99.5	130.25	250.5	310.15	417.35	391	364.65	208.25	0
673	2	517	0	0	0	75.386	0	0	0	0	0	0	0	0	0	0	0	0	0	0	0	0	0	0	0	1	0	0	0	1	1	0	0	0	0	0	0	0	0	0	0
674	2	2578	0	0	7.5	65.8225	0	0	0	0	0	0	0	0	0	0	0	0	0	0	0	0	0	0	0	0	0	1	0	0	1	0	0	0	15	135	141	135	0	0	0
674	1	2311	0	1	112	45.4742	1	0	0	0	0	0	0	0	0	0	0	0	0	0	0	0	0	0	0	0	0	0	0	0	1	0	0	0	0	47.6	0	0	0	0	0
675	2	2920	0	0	0	63.717	0	0	0	0	0	0	0	0	0	0	0	1	0	0	0	0	0	0	0	0	0	1	0	0	0	7.5	14.5	0	0	0	0	0	0	0	0
675	1	1684	0	1	91	63.1913	1	0	0	0	0	0	0	0	0	0	0	0	0	0	0	0	0	0	0	0	0	1	0	0	0	64.5	50.25	111	55.5	0	0	0	0	0	0
676	2	2920	0	0	0	59.7251	0	0	0	0	0	0	0	0	0	0	0	0	0	0	0	0	0	0	0	0	0	0	0	0	1	0	0	0	0	138.25	72.6	7	0	44.05	0
676	1	2335	0	1	275.5	58.9065	1	0	0	0	0	0	0	0	0	0	0	0	0	0	0	0	0	0	0	0	0	0	0	0	1	342	384.75	257.5	323	366	323.25	129	0	0	0
677	2	2920	0	0	0	45.8301	1	0	0	0	0	0	0	0	0	0	0	0	0	0	0	0	0	0	0	0	0	0	0	0	1	0	0	0	0	36.5	171.5	232.95	203.45	257.75	26.825
677	1	2268	0	1	171.75	46.0875	1	0	0	0	0	0	0	0	0	0	0	0	0	0	0	0	0	0	0	0	0	0	0	0	1	429	229	517	516	487	431	86	0	0	0
678	2	2640	0	0	0	81.4067	1	0	0	0	0	0	0	0	0	0	0	0	0	0	0	0	1	0	0	0	1	0	0	0	1	63	127.5	129.5	136.575	57.375	77	28	0	0	0
678	1	473	0	1	147	84.6621	0	0	0	1	0	0	0	0	0	0	0	0	0	0	0	0	0	0	0	0	0	0	0	0	1	0	0	0	0	0	0	0	0	0	0
679	1	2920	0	1	319.5	49.54	0	0	0	0	0	0	0	0	0	0	0	0	0	0	0	0	0	0	0	0	0	0	0	0	1	327.75	317.55	154.75	352.8	312.375	229.5	229.5	229.5	0	0
679	2	2920	0	0	0	77.5956	1	0	0	1	0	0	0	0	0	0	0	0	0	0	0	0	0	0	0	0	0	1	0	1	1	84	91	99	78.5	0	0	0	0	0	0
680	2	2240	0	0	0	66.0826	0	0	0	0	0	0	0	0	0	0	0	0	0	0	0	0	0	0	0	1	0	0	0	1	1	0	0	0	56	84.25	92.75	7	0	0	0
680	1	1566	0	1	105	68.8451	1	0	0	0	0	0	0	1	0	0	0	0	0	0	0	0	0	0	0	1	0	1	0	1	0	280.5	203.5	231.5	140	42	0	0	0	0	0
681	1	2920	0	1	117.5	72.8124	0	0	0	0	0	0	0	0	0	0	0	0	0	0	0	0	0	0	0	0	0	1	0	0	1	185	182	168	127.5	130.5	0	0	0	0	0
681	2	2920	0	0	0	52.6804	0	0	0	0	0	0	0	0	0	0	0	0	0	0	0	0	0	0	0	0	0	0	0	0	1	0	0	0	0	0	0	0	0	0	0
682	2	2920	0	0	5.25	60.8285	1	0	0	0	0	0	0	0	0	0	0	0	0	0	0	0	0	0	0	0	0	0	0	0	1	0	0	70	84	259	182	0	0	0	0
682	1	2501	0	1	105	53.5347	1	0	1	0	0	0	0	0	0	0	0	0	0	0	0	0	0	0	0	0	0	0	0	1	0	133	108.5	80.5	66.5	109.9	154.7	59.5	0	0	0
683	2	2920	0	0	0	47.722	0	0	0	0	0	0	0	0	0	0	0	0	0	0	0	0	0	0	0	0	0	0	0	0	1	78.5	190.25	256.5	256.5	228	463.125	436.9	413.95	365.5	73.1
683	1	2286	0	1	151.2	47.3771	1	0	0	0	0	0	0	0	0	0	0	0	0	0	0	0	0	0	0	0	0	0	0	0	1	92.6	0	0	0	0	0	0	0	0	0
684	2	2476	0	0	81	71.1861	1	0	0	0	0	0	0	0	0	0	0	0	0	0	0	0	0	0	0	0	0	0	0	1	0	90	75	145.5	135	170	245.25	150	0	0	0
684	1	1124	0	1	147.5	71.0546	1	0	0	0	0	0	0	0	0	0	0	0	0	0	0	0	0	0	0	0	0	0	0	1	0	231	210	168	0	0	0	0	0	0	0
685	2	2736	0	0	0	26.8919	0	1	1	0	0	0	0	0	0	0	0	0	0	0	0	0	0	0	0	0	1	0	0	0	0	0	0	0	0	0	0	0	0	0	0
685	1	2636	0	1	116.25	51.8317	1	0	0	0	0	0	0	0	0	0	0	0	0	0	0	0	0	0	0	0	0	0	0	0	1	0	0	0	0	0	1	126	0	0	0
686	1	2920	0	1	217	78.5703	1	0	0	1	0	0	0	0	0	0	0	0	0	0	0	0	0	0	0	0	0	0	0	1	0	362.5	203	0	0	0	0	0	0	0	0
686	2	1980	0	0	45	90.7951	0	0	0	0	0	0	0	0	0	0	0	0	0	0	0	0	0	0	0	0	0	1	0	0	0	68.75	84.75	86	78.75	78.25	28	0	0	0	0
687	2	2818	0	0	0	75.2492	0	0	0	0	0	0	0	0	0	0	0	0	0	0	0	0	0	0	0	1	0	1	0	0	1	0	0	0	0	0	0	0	0	0	0
687	1	769	0	1	171.5	75.0274	0	0	0	0	0	0	0	1	0	0	0	0	0	0	0	0	0	0	0	1	0	0	0	1	1	168	168	0	0	0	0	0	0	0	0
688	2	1860	0	0	14	61.9127	1	0	0	0	0	0	0	0	0	0	0	0	0	0	0	0	0	0	0	0	0	0	0	0	0	120	64	181.75	168	177	14.5	0	0	0	0
688	1	1455	0	1	178.5	62.2331	0	0	1	0	0	0	0	0	0	0	0	0	0	0	0	0	0	0	0	0	0	0	0	0	0	183	51	147	0	0	0	0	0	0	0
689	2	2597	0	0	89	57.606	1	0	0	0	0	0	0	0	0	0	0	0	0	0	0	0	0	0	0	0	0	0	0	0	0	91	84	126	168	231	231	175	0	0	0
689	1	2203	0	1	238	57.2665	1	0	0	0	0	0	0	0	0	0	0	0	0	0	0	0	0	0	0	0	0	0	0	0	0	252	225.75	255	225	270	270	0	0	0	0
690	1	2920	0	1	183.75	49.4031	0	0	0	0	0	0	0	0	0	0	0	0	0	0	0	0	0	0	0	0	0	0	0	0	1	119	140	240	168	105	192.5	0	0	0	0
690	2	2920	0	0	84	39.0757	0	0	0	0	0	0	0	0	0	0	0	0	0	0	0	1	0	0	0	0	0	0	0	0	0	4.25	15.75	15	0	0	0	105	150	45	0
691	2	2920	0	0	0	72.6919	1	0	0	0	0	0	0	0	0	0	0	0	0	0	0	0	0	0	0	0	0	0	0	0	1	0	0	0	0	0	0	0	0	0	0
691	1	2625	0	1	123.375	50.6927	1	0	0	0	0	0	0	0	0	0	0	0	0	0	0	0	0	0	0	0	0	0	0	0	0	126	199.5	189	252	231	252	252	21	0	0
692	1	2920	0	1	219.25	51.5168	1	0	0	0	0	0	0	0	0	0	0	0	0	0	1	0	0	0	0	0	1	0	0	0	1	234.75	236.25	213	235.5	220	122	0	0	0	0
692	2	553	0	0	25.5	63.9552	0	0	0	0	0	0	0	0	0	0	0	0	0	0	0	0	0	0	0	0	0	1	0	0	1	60	45	0	0	0	0	0	0	0	0
693	2	2920	0	0	76.5	76.8508	0	0	1	1	0	0	0	0	0	0	0	0	0	0	0	0	0	0	0	0	0	0	0	1	1	151.5	0	0	0	0	0	0	0	0	0
693	1	2216	0	1	133	45.7343	1	0	0	0	0	0	0	0	0	0	0	0	0	0	0	0	0	0	0	0	0	0	0	0	0	189	199.5	202.5	219	140	168	0	0	0	0
694	1	2493	0	1	165	55.9769	0	0	0	0	0	0	0	0	0	0	0	0	0	0	0	0	0	0	0	0	0	0	0	0	1	180	190.5	264	306	255	255	204	0	0	0
694	2	2226	0	0	0	55.1227	1	0	0	0	0	0	0	0	0	0	0	0	0	0	0	0	0	0	0	0	0	0	0	0	1	0	0	0	0	0	0	0	0	0	0
695	1	2920	0	1	129.5	65.8827	0	1	0	0	0	0	0	0	0	0	0	0	0	0	0	0	0	0	0	0	0	1	1	0	1	140	201.5	273	252	342	128.25	0	0	0	0
695	2	2520	0	0	30	49.9808	0	0	0	0	0	0	0	0	0	0	0	0	0	0	0	0	0	0	0	0	0	0	0	0	1	0	0	0	0	213	725.9	648.125	0	0	0
696	2	2920	0	0	0	72.5304	0	0	0	0	0	0	0	0	0	0	0	0	0	0	0	0	0	0	0	0	0	0	1	0	1	0	0	0	0	0	0	0	0	0	0
696	1	2331	0	1	241.5	75.1698	0	0	0	0	0	0	0	0	0	0	0	0	0	0	0	0	0	0	0	0	0	0	0	0	1	231	84	0	0	0	0	0	0	0	0
697	2	2129	0	0	0	62.3015	0	0	0	0	0	0	0	0	0	0	0	0	0	0	0	0	0	0	0	1	0	0	0	1	1	0	0	11.9	0	31.5	189	0	0	0	0
697	1	1349	0	1	262.5	47.5222	1	0	0	0	0	0	0	0	0	0	0	0	0	0	0	0	0	0	0	1	0	0	0	0	1	189	256.5	265.5	193.5	0	0	0	0	0	0
698	2	2395	0	0	8.25	77.5736	0	0	1	0	0	0	0	0	0	0	0	0	0	0	0	0	0	0	0	0	0	1	0	0	1	0	0	0	0	0	0	0	0	0	0
698	1	1949	0	1	94.5	57.4663	0	0	0	0	0	0	0	0	0	0	0	0	0	0	0	0	0	0	0	0	0	0	0	0	1	43	25.9	153.9	86	171.5	43	0	0	0	0
699	1	2694	0	1	107.75	54.5039	0	0	0	0	0	0	0	0	0	0	0	0	0	0	0	0	0	0	0	0	0	0	0	0	0	77	0	245.5	286.1	157.5	262.6	201.875	172.25	0	0
699	2	2197	0	0	15	68.7876	0	0	1	0	0	0	0	0	0	0	0	0	0	0	0	0	0	0	0	0	0	0	0	1	0	0	10.5	50.5	90	67.5	86	0	0	0	0
700	2	2520	0	0	0	57.9017	1	0	0	0	0	0	0	0	0	0	0	0	0	0	0	0	0	0	0	0	0	0	1	0	0	126	159	170	172	172	172	157	0	0	0
700	1	214	0	1	195.5	58.797	0	0	0	0	0	0	0	0	0	0	0	0	0	0	0	0	0	0	0	0	1	0	0	0	0	112	0	0	0	0	0	0	0	0	0
701	2	2904	0	0	0	52.8502	1	0	0	0	0	0	0	0	0	0	0	0	0	0	0	0	0	0	0	0	0	0	0	0	1	0	75	112.5	18.75	0	0	172	135	0	0
701	1	2578	0	1	160.5	42.9909	1	0	0	0	0	0	0	0	0	0	0	0	0	0	0	1	0	0	0	0	0	0	0	0	0	158	172	158	172	173	172	172	0	0	0
702	2	2428	0	0	35.75	64.0702	0	0	0	0	0	0	0	0	0	0	0	0	0	0	0	0	0	0	0	0	0	0	0	0	0	128.75	147	168	168	168	187.25	105	0	0	0
702	1	1220	0	1	126	73.976	0	0	0	1	0	0	0	0	0	0	0	0	0	0	0	0	1	0	0	0	0	0	0	0	1	85	14	0	0	0	0	0	0	0	0
703	1	2920	0	1	175	35.7902	1	0	0	0	0	0	0	0	0	0	0	0	0	0	0	0	0	0	0	1	0	0	0	1	1	168	196	210	202.5	206.5	168.125	228.25	172.5	0	0
703	2	2556	0	0	0	41.5508	1	0	0	0	0	0	0	0	0	0	0	0	0	0	0	0	0	0	0	1	0	1	0	0	1	0	0	0	0	0	0	0	0	0	0
704	2	2649	0	0	82.5	47.3825	1	0	0	0	0	0	0	0	0	0	0	0	0	0	0	0	0	0	0	1	0	1	0	1	1	0	31.5	0	0	0	14	141.5	49	0	0
704	1	2276	0	1	172	32.8168	1	0	0	0	0	0	0	0	0	0	0	0	0	0	0	0	0	0	0	1	0	1	0	0	1	168.5	140	156	172	172	172	29	0	0	0
705	1	2920	0	1	90.5	43.3386	1	0	0	0	0	0	0	0	0	0	0	0	0	0	0	0	0	0	0	1	0	0	0	0	0	49	49	39	114.5	26	80.1	119	166.6	0	0
705	2	2920	0	0	0	42.4625	1	0	0	0	0	0	0	0	0	0	0	0	0	0	0	0	0	0	0	0	0	0	0	1	1	0	0	0	0	0	0	0	0	0	0
706	2	2920	0	0	73.5	70.0498	0	0	0	0	0	0	0	1	0	0	0	0	0	0	0	1	0	0	0	0	0	1	0	1	0	0	0	0	0	0	0	0	0	0	0
706	1	2245	0	1	91	40.0695	1	0	0	0	0	0	0	0	0	0	0	0	0	0	0	0	0	0	0	0	0	0	0	0	1	0	50.75	0	0	0	114	28	0	0	0
707	2	2920	0	0	0	86.7813	1	0	0	1	0	0	0	0	0	0	0	0	0	0	0	0	0	0	0	0	0	0	0	0	0	0	0	0	0	38.5	58.25	0	0	0	0
707	1	1088	0	1	132	54.8352	1	0	0	0	1	0	0	0	0	0	0	0	0	0	0	0	0	0	0	0	1	0	0	0	0	0	0	0	0	0	0	0	0	0	0
708	1	2810	0	1	147	52.4368	1	0	0	0	0	0	0	0	0	0	0	0	0	0	0	0	0	0	0	0	1	0	0	0	1	160	135.5	146	259	0	0	0	0	0	0
708	2	2593	0	0	0	55.3691	0	0	0	0	0	0	0	0	0	0	0	0	0	0	0	0	0	0	0	0	0	0	0	0	1	14	0	14	0	0	45	0	0	0	0
709	1	2920	0	1	203	71.4626	0	0	0	0	0	0	0	0	0	0	0	0	0	0	0	0	0	0	0	0	0	1	1	0	1	161	211.5	190.5	211.5	234	242.25	235.5	262.5	236.25	191.25
709	2	2460	0	0	0	54.1452	0	0	0	0	0	0	0	0	0	0	0	0	0	0	0	0	0	0	0	0	0	0	0	0	1	3	0	45	120	184.5	115.5	84	0	0	0
710	1	2920	0	1	129.5	37.1783	0	0	0	0	0	0	0	0	0	0	0	0	0	0	0	0	0	0	0	0	0	0	0	0	0	0	131.25	105	84	40.25	0	0	0	168	0
710	2	2920	0	0	0	48.2477	1	0	0	0	0	0	0	0	0	0	0	0	0	0	0	0	0	0	0	0	0	0	1	1	0	0	0	0	0	0	0	0	0	0	0
711	2	2920	0	0	40	25.6188	0	0	0	0	0	0	0	0	0	0	0	0	0	0	0	0	0	0	0	0	0	0	0	0	0	124.25	134.5	186	312	280.5	298.5	0	0	0	0
711	1	2877	0	1	531	61.4226	1	0	0	1	0	0	0	0	0	0	0	0	0	0	0	0	0	0	0	0	0	1	0	0	1	411.75	442.525	122.25	365.5	391.85	237.2	472.65	159	0	0
712	1	2920	0	1	164.5	54.2985	1	0	0	0	0	0	0	0	0	0	0	0	0	0	0	0	0	0	0	0	0	0	0	0	1	0	0	0	0	0	0	0	0	0	0
712	2	2768	0	0	0	54.5532	1	0	0	0	0	0	0	0	0	0	0	0	0	0	0	0	0	0	0	0	0	0	0	0	1	61	315	206.717	312.75	150.5	208	301	149	0	0
713	1	2920	0	1	168	59.9852	0	0	0	0	0	0	0	0	0	0	0	0	0	0	0	0	0	0	0	0	0	0	0	1	1	116.5	110	157.5	171	157.5	169	143	143	14.5	0
713	2	2920	0	0	17.5	45.1101	1	0	0	0	0	0	0	0	0	0	0	0	0	0	0	0	0	0	0	0	0	0	0	0	1	134.3	236.9	452.5	342	336	171	214.5	192.6	249.9	47.6
714	2	2920	0	0	12.25	59.2186	1	0	0	0	0	0	0	0	0	0	0	0	0	0	0	0	0	0	0	0	0	0	1	1	0	126	98	112	84	98	0	56	14	0	0
714	1	47	0	1	115.5	62.0879	0	0	0	0	0	0	0	0	0	0	0	0	0	0	0	0	0	0	0	0	0	0	0	1	0	0	0	0	0	0	0	0	0	0	0
715	2	2780	0	0	7.5	65.7732	0	0	0	0	0	0	0	0	0	0	0	0	0	0	0	0	0	0	0	0	0	0	0	0	1	82.5	75	90	105	105	135	144.75	84	0	0
715	1	2521	0	1	244.25	63.4815	0	0	0	0	0	0	0	0	0	0	0	0	0	0	0	0	0	0	0	0	1	0	0	0	1	5.25	0	0	0	0	0	0	0	0	0
716	1	2920	0	1	268.5	65.6719	1	0	0	0	0	0	0	0	0	0	0	0	0	0	0	0	0	0	0	0	0	1	0	1	1	269.25	228	254.25	155.75	124.25	130	140.5	128.625	85.875	0
716	2	2920	0	0	44.5	31.7326	1	0	0	0	0	0	0	0	0	0	0	0	0	0	0	0	0	0	0	0	0	0	0	0	1	81	190.5	82	14	0	0	0	0	0	0
717	1	2035	0	1	116	54.6435	0	0	0	0	0	0	0	0	0	0	0	0	0	0	0	0	0	0	0	0	0	0	0	1	1	56	0	0	0	0	0	0	0	0	0
717	2	1260	0	0	70	75.4299	0	0	0	0	0	0	0	0	0	0	0	0	0	0	0	0	0	0	0	1	0	1	0	0	0	20.375	3.5	0	0	0	0	0	0	0	0
718	2	2069	0	0	0	56.8037	1	0	0	0	0	0	0	0	0	0	0	0	0	0	0	0	1	0	0	0	0	0	0	0	1	150	135	0	0	58.85	95.2	0	0	0	0
718	1	320	0	1	161	75.0931	1	0	0	0	0	0	0	0	0	0	0	0	0	0	0	0	0	0	0	0	0	1	0	1	0	73.5	0	0	0	0	0	0	0	0	0
719	2	2920	0	0	0	52.8721	1	0	0	0	0	0	0	0	0	0	0	0	0	0	0	1	0	0	0	0	0	0	0	0	1	42	101.5	217	106	209.5	157.5	66	78	165	142.5
719	1	2276	0	1	130.45	60.9846	0	0	0	0	0	0	0	1	0	0	0	0	0	0	0	0	0	0	0	0	0	0	0	1	1	196	277.5	252	252.75	189	234.75	42.75	0	0	0
720	2	2666	0	0	0	49.0828	0	0	0	0	0	0	0	0	0	0	0	0	0	0	0	0	0	0	0	0	0	0	0	0	0	210	441	357	352	347.5	257.25	264.75	59	0	0
720	1	2464	0	1	216.75	48.4695	1	0	0	0	0	0	0	0	0	0	0	0	0	0	0	0	0	0	0	0	0	0	0	0	0	146.25	209.25	0	96.75	0	120	100.5	0	0	0
721	2	2920	0	0	10.5	54.3177	1	0	0	0	0	0	0	0	0	0	0	0	0	0	0	0	0	0	0	0	0	0	0	0	1	0	0	0	0	0	0	0	0	0	0
721	1	2251	0	1	229.5	54.9693	0	0	0	0	0	0	0	0	0	0	0	0	0	0	0	0	0	0	0	0	0	0	0	0	1	153	117	262.5	101.25	25.5	0	0	0	0	0
722	1	2897	0	1	212.625	52.5353	1	0	0	0	0	0	0	0	0	0	0	0	0	0	0	0	0	0	0	0	0	0	0	0	1	255	168	210	252	315	363	31.5	0	0	0
722	2	2248	0	0	5.25	52.4806	1	0	0	0	0	0	0	0	0	0	0	0	0	0	0	0	0	0	0	0	0	0	0	0	1	52.5	52.5	90	67.5	60	67.5	0	0	0	0
723	1	2920	0	1	135.75	79.8297	0	0	0	0	0	0	0	0	0	0	0	0	0	0	0	0	0	0	0	0	0	0	1	1	1	14	0	65.25	22	0	0	5.25	81	17.5	0
723	2	1495	0	0	63	57.2911	1	0	0	0	0	0	0	0	0	0	0	0	0	0	0	1	0	0	0	0	0	0	0	0	0	73.5	0	0	0	0	0	0	0	0	0
724	2	2290	0	0	0	53.9454	0	0	0	0	0	0	0	0	0	0	0	0	0	0	0	0	0	0	0	0	0	1	0	1	1	14	127.5	243.75	172	256.5	191.25	35	0	0	0
724	1	1537	0	1	135	53.6716	0	0	0	0	0	0	0	0	0	0	0	0	0	0	0	0	0	0	0	0	0	1	0	1	1	210	225	225	270	45	0	0	0	0	0
725	1	2920	0	1	221	63.3666	0	0	0	1	0	0	0	0	0	0	0	0	0	0	0	0	1	0	0	0	0	0	0	1	0	109.5	0	95	274.5	273	252	84	279.75	143	69
725	2	763	0	0	0	60.4616	1	0	1	0	0	0	0	0	0	0	0	0	0	0	0	0	0	0	0	0	0	0	0	0	0	0	60.5	0	0	0	0	0	0	0	0
726	1	2920	0	1	116.5	49.3566	0	0	0	0	0	0	0	0	0	0	0	0	0	0	0	0	0	0	0	1	0	0	0	1	0	0	0	0	0	0	0	57.75	84	0	0
726	2	2631	0	0	0	50.5147	0	0	0	0	0	0	0	0	0	0	0	0	0	0	0	0	1	0	0	1	0	0	0	0	1	0	0	0	0	0	11.25	67.5	0	0	0
727	1	2920	0	1	338.125	49.4031	0	0	0	0	0	0	0	0	0	0	0	0	0	0	0	0	0	0	0	0	0	0	0	0	1	289.5	243	150	165	330	337	299.25	431	277	0
727	2	2920	0	0	0	48.694	1	0	0	0	0	0	0	0	0	0	0	0	0	0	0	0	0	0	0	0	0	0	0	0	1	0	0	0	0	285	313.5	399	470.25	470.25	0
728	2	2741	0	0	68.25	62.5068	0	0	0	0	0	0	0	0	0	0	0	0	0	0	0	0	0	0	0	0	0	0	1	0	1	0	0	0	0	0	0	0	0	0	0
728	1	2700	0	1	159.5	64.6561	0	0	1	0	0	0	0	0	0	0	0	0	0	0	0	0	0	0	0	0	0	0	0	0	1	112	140	140	196	70	0	0	157.5	0	0
729	1	2209	0	1	154	60.3357	0	0	0	0	0	0	0	0	0	0	0	0	0	0	0	0	0	0	0	0	0	0	0	0	0	147.5	265.5	236.25	258	198	220	0	0	0	0
729	2	1764	0	0	59.75	86.0831	1	0	0	1	0	0	1	0	0	0	0	0	0	0	0	0	0	0	0	0	0	1	0	1	0	41.25	37.5	37.5	45.5	45.75	0	0	0	0	0
730	2	2920	0	0	0	71.3284	1	0	0	0	0	0	0	0	0	0	0	0	0	0	0	0	0	0	0	0	0	0	0	0	1	0	0	0	0	0	11	0	7.5	0	0
730	1	2576	0	1	92.5	70.0799	0	0	0	0	0	0	0	0	0	0	0	0	0	0	0	0	0	0	0	0	0	1	0	0	0	87.75	97.5	135	136	105	270	203.25	0	0	0
731	1	2721	0	1	228.75	47.1005	1	0	0	0	0	0	0	0	0	0	0	0	0	0	0	0	0	0	0	0	0	1	0	1	1	317.5	336	308	310	344	319	272.5	52.5	0	0
731	2	2398	0	0	28	47.566	1	0	0	0	0	0	0	0	0	0	0	0	0	0	0	0	0	0	0	1	1	0	0	0	1	0	0	0	0	63.875	170.5	86	0	0	0
732	2	2920	0	0	0	56.0946	0	0	0	0	0	0	0	0	0	0	0	0	0	0	0	0	0	0	0	0	0	0	0	0	1	0	0	0	105	168	229.8	285.6	285.6	47.6	0
732	1	1286	0	1	160	64.8615	0	0	0	1	0	0	0	0	0	0	0	0	0	0	0	0	0	0	0	0	0	0	0	1	1	135	210	202.5	112.5	0	0	0	0	0	0
733	1	2920	0	1	109.25	62.255	0	0	0	1	0	0	0	0	0	0	0	0	0	0	0	0	0	0	0	0	0	0	0	0	0	98	278.875	295.5	437.925	313.65	0	0	122.75	0	0
733	2	2626	0	0	42	67.7637	1	0	0	0	0	0	0	0	0	0	0	0	0	0	0	0	0	0	0	0	0	0	0	0	0	35	91	63.5	45.5	184.5	135.667	98.5	0	0	0
734	1	2216	0	1	193.8	81.8968	0	0	0	0	0	0	0	0	0	0	0	0	0	0	0	0	0	0	0	0	0	0	1	0	0	193.375	290.7	312.8	285.6	190.4	261.8	0	0	0	0
734	2	1538	0	0	45.5	77.5928	1	0	0	1	0	0	0	0	0	0	0	0	0	0	0	0	0	0	0	0	0	0	0	0	0	94.5	40.5	189	67.5	0	0	0	0	0	0
735	1	2631	0	1	98.5	57.8469	0	0	0	0	0	0	0	0	0	0	0	0	0	0	0	0	0	0	0	0	0	1	0	0	1	122.5	163.5	314.25	401.5	344	167	172	28.5	0	0
735	2	2222	0	0	0	38.0462	0	0	0	0	0	0	0	0	0	0	0	0	0	0	0	0	0	0	0	0	0	0	0	0	1	0	0	0	0	102.9	242	0	0	0	0
736	2	2920	0	0	5.95	49.3894	1	0	0	0	0	0	0	0	0	0	0	0	0	0	0	0	0	0	0	0	0	0	0	1	1	20.25	49	0	0	0	0	0	73.1	0	0
736	1	2276	0	1	114	32.4855	1	0	0	0	0	0	0	0	0	0	0	0	0	0	0	0	0	0	0	0	0	0	1	0	1	3.5	0	2.25	54.25	162.75	168	0	0	0	0
737	1	2920	0	1	98	45.403	1	0	0	0	0	0	0	0	0	0	0	0	0	0	0	0	0	0	0	1	0	0	0	1	0	38.5	0	84	84	84	87.5	78.5	67.5	117.725	38.25
737	2	1381	0	0	20	65.806	0	0	0	0	0	0	0	0	0	0	0	0	0	0	0	0	0	0	0	1	0	0	1	1	1	0	22.5	0	0	0	0	0	0	0	0
738	2	631	0	0	0	66.0798	0	0	0	1	0	0	0	0	0	0	0	0	0	0	0	0	1	0	0	0	0	0	0	0	0	80.75	0	0	0	0	0	0	0	0	0
738	1	246	0	1	148	77.5435	1	0	0	0	0	0	0	0	0	0	0	0	0	0	0	0	0	0	0	0	0	0	0	0	0	0	0	0	0	0	0	0	0	0	0
739	2	1852	0	0	31.5	52.3135	1	0	0	0	0	0	0	0	0	0	0	0	0	0	0	0	0	0	0	0	0	0	0	0	0	0	0	0	0	0	0	0	0	0	0
739	1	878	0	1	175.25	72.6043	0	0	0	0	0	0	0	0	0	0	0	0	0	0	0	0	0	0	0	0	1	0	0	0	1	307.7	261.8	56	0	0	0	0	0	0	0
740	2	2629	0	0	0	69.3517	1	0	0	0	0	0	0	0	0	0	0	0	0	0	0	0	0	0	0	0	0	0	0	0	0	311	270	315	373	149.5	77	84.5	14	0	0
740	1	2458	0	1	132	70.0717	0	0	1	0	0	0	0	0	0	0	0	0	0	0	0	0	0	0	0	0	0	0	0	0	0	123.5	116.5	123.5	123	130.5	106.5	63	0	0	0
741	1	2567	0	1	108.5	52.1876	1	0	0	0	0	0	0	0	0	0	0	0	0	0	0	0	0	0	0	0	0	0	0	1	1	63.75	113.25	100.25	107	128.75	104	14.375	0	0	0
741	2	2353	0	0	0	52.4368	1	0	0	0	0	0	0	0	0	0	0	0	0	0	0	0	0	0	0	0	0	0	0	1	1	0	0	199.5	400	323.25	300	138.25	0	0	0
742	2	2920	0	0	0	71.1833	0	0	0	0	0	0	0	0	0	0	0	0	0	0	0	0	0	0	0	0	0	0	0	1	1	37.5	68	77.5	67.75	0	0	0	0	0	0
742	1	2913	0	1	107.25	68.9902	0	0	0	0	0	0	0	0	0	0	0	0	0	0	0	0	0	0	0	0	0	1	0	1	0	280	287	230	230	230	23.25	46	0	0	0
743	2	2489	0	0	0.25	67.6624	0	0	0	0	0	0	0	0	0	0	0	0	0	0	0	0	0	0	0	0	0	1	0	1	1	0	0	0	0	0	0	0	0	0	0
743	1	870	0	1	271.5	68.5823	0	0	0	0	0	0	0	0	0	0	0	0	0	0	0	0	0	0	0	1	1	0	0	0	1	188	87	0	0	0	0	0	0	0	0
744	2	2920	0	0	66.5	43.4262	1	0	0	0	0	0	0	0	0	0	0	0	0	0	0	0	0	0	0	0	0	0	1	0	0	0	0	0	81.35	77.5	77	84	84	0	0
744	1	724	0	1	140	57.5676	1	0	0	0	0	0	0	0	0	0	0	0	0	0	0	0	0	0	0	0	1	0	0	1	0	154	112	0	0	0	0	0	0	0	0
745	1	2009	0	1	258.5	69.3024	1	0	0	0	0	0	0	0	0	0	0	1	0	0	0	0	0	0	0	0	0	0	0	0	0	222.25	215.25	258.75	297	276.75	161.25	0	0	0	0
745	2	1793	0	0	10.5	83.4711	0	0	0	1	0	0	0	0	0	0	0	0	0	0	0	1	1	0	0	0	0	0	0	1	0	0	0	0	0	0	0	0	0	0	0
746	2	2920	0	0	0	71.1888	0	0	0	0	0	0	0	0	0	0	0	0	0	0	0	0	0	0	0	0	0	0	0	0	1	0	0	135	126	126	145.35	155.4	114.5	58	0
746	1	2380	0	1	251.25	48.8665	1	0	0	0	0	0	0	0	0	0	0	0	0	0	0	0	0	0	0	0	0	0	0	0	0	242	212	182.5	183	152.5	122	76.5	0	0	0
747	2	2920	0	0	45.5	53.855	0	0	0	0	0	0	0	0	0	0	0	0	0	0	0	0	0	0	0	0	0	0	0	0	1	17.5	126	126	224	168	240	99.5	172	0	0
747	1	2355	0	1	112	51.2704	1	0	0	0	0	0	0	0	0	0	0	0	0	0	0	0	0	0	0	0	0	1	0	0	0	155.5	99.75	86	96.875	129.25	86.25	21.5	0	0	0
748	2	2405	0	0	0	54.3807	1	0	0	0	0	0	0	0	0	0	0	0	0	0	0	0	0	0	0	0	0	1	0	0	0	0	205.875	320.25	228.75	366	320.25	91.5	0	0	0
748	1	1663	0	1	99.5	57.083	0	0	0	0	0	0	0	0	0	0	0	0	0	0	0	0	0	0	0	0	0	0	0	0	1	109	381.75	461	441	246	0	0	0	0	0
749	2	2559	0	0	21	52.3765	1	0	0	0	0	0	0	0	0	0	0	0	0	0	0	0	0	0	0	0	0	0	0	0	0	0	137.25	413.25	443.25	466.85	429.9	392.1	0	0	0
749	1	2507	0	1	153	66.7424	1	0	0	0	0	0	0	0	0	0	0	0	0	0	0	0	0	0	0	0	0	0	0	1	0	122.5	145.75	246	184.5	216.5	230	0	0	0	0
750	1	2694	0	1	157.5	67.2599	1	0	1	0	0	0	0	0	0	0	0	0	0	0	0	0	0	0	0	0	0	0	0	0	1	168	154	171.5	154	189	0	0	0	0	0
750	2	465	1	0	14.125	42.9225	1	0	0	0	0	0	0	0	0	0	0	0	0	0	0	0	0	0	0	0	1	0	0	0	0	0	1	0	0	0	0	0	0	0	0
751	1	2920	0	1	105.75	46.2627	1	0	0	0	0	0	0	0	0	0	0	0	0	0	0	0	0	0	0	0	0	0	0	0	1	155.55	255.75	150	121.75	221.05	348.925	459	238	84	0
751	2	2284	0	0	0	60.9627	0	0	0	0	0	0	0	0	0	0	0	0	0	0	0	0	0	0	0	0	0	0	0	1	1	0	0	171	228	296.4	242.25	96.9	0	0	0
752	1	2920	0	1	94.5	63.4021	0	0	0	0	0	0	0	0	0	0	0	0	0	0	0	1	0	0	0	0	0	0	0	0	1	91	14	0	0	3.5	0	0	0	0	0
752	2	2849	0	0	0	63.5829	0	0	0	0	0	0	0	0	0	0	0	0	0	0	0	0	0	0	0	0	0	0	1	1	1	283.5	257.25	343.5	516	516	516	444.5	385.5	0	0
753	2	2329	0	0	0	65.587	0	0	1	0	0	0	0	0	0	0	0	0	0	0	0	0	0	0	0	0	0	0	0	0	1	0	135	67.5	60	63	84	42	0	0	0
753	1	1378	0	1	121.55	57.1077	1	0	0	0	0	0	0	0	0	0	0	0	0	0	0	0	0	0	0	0	0	0	0	1	0	146.2	267.75	243.1	194.65	0	0	0	0	0	0
754	1	2720	0	1	148.75	55.9358	1	0	1	0	0	0	0	0	0	0	0	0	0	0	0	0	0	0	0	0	0	0	0	0	0	168	133	161	82.25	54.25	94.5	84	14	0	0
754	2	1957	0	0	5.25	56.2781	0	0	0	0	0	0	0	0	0	0	0	0	0	0	0	0	0	0	0	0	0	0	0	0	0	74.75	90	101	112	71.75	0	0	0	0	0
755	2	1477	0	0	0	79.0877	0	0	0	0	0	0	0	0	0	0	0	0	0	0	0	0	0	0	0	1	0	0	0	1	1	10.75	35.875	0	0	0	0	0	0	0	0
755	1	929	0	1	189.5	57.0064	0	0	0	0	0	0	0	0	0	0	0	0	0	0	0	1	0	0	0	0	1	1	0	0	1	140	140	84	0	0	0	0	0	0	0
756	2	2845	0	0	90	42.342	1	0	0	0	0	0	0	0	0	0	0	0	0	0	0	0	0	0	0	0	0	0	0	0	1	127.5	280.5	280.5	280.5	81	119.25	204	274	0	0
756	1	1056	0	1	165	56.9105	1	0	0	0	0	0	0	0	0	0	0	0	0	0	0	0	0	0	0	0	0	0	0	1	1	187.5	247.5	202.5	0	0	0	0	0	0	0
757	2	2611	0	0	0	40.1489	1	0	0	0	0	0	0	0	0	0	0	0	0	0	0	0	0	0	0	0	0	0	0	0	1	0	36.75	91	0	92.75	168	63	0	0	0
757	1	2465	0	1	110.075	52.215	1	0	0	0	0	0	0	0	0	0	0	0	0	0	0	1	0	0	0	0	0	0	0	0	1	146.2	72.25	286.45	292.4	292.4	292.4	219.3	0	0	0
758	2	2486	0	0	0	57.9099	0	0	0	0	0	0	0	0	0	0	0	0	0	0	0	0	0	0	0	1	0	1	0	0	1	21	0	0	23	0	0	0	0	0	0
758	1	2121	0	1	333.5	72.2429	0	0	0	0	0	0	0	0	0	0	0	0	0	0	0	0	0	0	0	1	0	1	0	1	1	274.5	344.75	306.5	230	192.25	93.25	0	0	0	0
759	2	1868	0	0	7.875	70.6029	1	0	0	0	0	0	0	0	0	0	0	0	0	0	0	0	0	0	0	0	0	0	0	0	0	7	0	0	0	0	0	0	0	0	0
759	1	741	0	1	91.5	68.2483	1	0	0	0	0	0	1	0	0	0	0	0	0	0	0	0	0	0	0	0	0	0	0	0	0	88.25	84	0	0	0	0	0	0	0	0
760	2	2920	0	0	47.25	33.9777	0	0	0	0	0	0	0	0	0	0	0	0	0	0	0	0	0	0	0	0	0	0	0	0	0	0	0	0	0	0	0	0	0	0	0
760	1	2197	0	1	131.25	68.4536	0	0	0	0	0	0	0	0	0	0	0	0	0	0	0	0	0	0	0	0	0	1	0	1	0	255.75	232	288	86	227.5	231.5	0	0	0	0
761	2	886	0	0	0	86.5157	0	0	0	0	0	0	0	0	0	0	0	0	0	0	0	0	0	0	0	0	0	1	0	1	0	0	0	0	0	0	0	0	0	0	0
761	1	13	0	1	186	51.5141	1	0	0	0	0	0	0	0	0	0	0	0	0	0	0	0	0	0	0	0	0	0	0	0	0	0	0	0	0	0	0	0	0	0	0
762	2	1896	0	0	30	58.1919	1	0	1	0	0	0	0	0	0	0	0	0	0	0	0	0	0	0	0	0	0	0	0	0	1	0	0	0	0	12.75	0	0	0	0	0
762	1	906	0	1	111.75	70.3428	1	0	0	0	0	0	0	0	0	0	0	0	0	0	0	0	0	0	0	0	0	1	0	1	0	158.75	317.5	185.25	0	0	0	0	0	0	0
763	1	2920	0	1	92.25	60.4507	1	0	0	0	0	0	0	0	0	0	0	0	0	0	0	0	0	0	0	1	0	0	0	1	0	154	126	91.5	186	275.25	252	273.75	294	342	0
763	2	2920	0	0	52	31.1028	1	0	1	0	0	0	0	0	0	0	0	0	0	0	0	0	0	0	0	0	0	0	0	0	1	238.5	252	252	219.5	369	431	426	270	120	0
764	2	2920	0	0	14	64.6616	0	0	0	0	0	0	0	0	0	0	0	0	0	0	0	0	0	0	0	0	0	0	0	0	0	378.5	281	10.5	123.6	171.5	286.45	220.85	189	252	0
764	1	1882	0	1	136.5	64.7273	0	0	0	0	0	0	0	0	0	0	0	0	0	0	0	0	0	0	0	0	0	0	0	0	0	126.75	119	126	103	115.5	21	0	0	0	0
765	2	2920	0	0	21	42.1504	0	1	0	0	0	0	0	0	0	0	0	0	0	0	0	0	0	0	0	0	1	0	0	0	1	0	0	0	0	0	0	0	0	0	0
765	1	1445	0	1	141	65.4474	1	0	0	0	0	0	0	0	0	0	0	0	0	0	0	0	0	0	0	0	0	1	0	0	1	105	0.25	280.75	217.5	0	0	0	0	0	0
766	1	2920	0	1	316.5	45.5427	1	0	0	0	0	0	0	0	0	0	0	0	0	0	0	0	0	0	0	0	0	0	0	0	1	330	255	225	247.5	472.5	360	442.5	412.5	271.5	0
766	2	2920	0	0	0	57.6963	0	0	0	0	0	0	0	0	0	0	0	0	0	0	0	1	0	0	0	0	0	0	0	0	1	0	42	0	0	84	84	0	0	0	0
767	1	2708	0	1	114.75	54.9693	0	0	0	0	0	0	0	0	0	0	0	0	0	0	0	0	0	0	0	0	0	0	0	0	1	0	0	0	0	0	0	0	0	0	0
767	2	1028	0	0	0	74.1458	1	0	0	0	0	0	0	0	0	0	0	0	0	0	0	0	0	0	0	0	0	1	0	0	1	0	0	0	0	0	0	0	0	0	0
768	1	2920	0	1	154	67.2599	1	0	1	0	0	0	0	0	0	0	0	0	0	0	0	0	0	0	0	0	0	0	0	0	1	72.5	80.5	79.75	85.5	168.5	63	71.75	147	0	0
768	2	2881	0	0	0	59.3062	1	0	1	0	0	0	0	0	0	0	0	0	0	0	0	0	0	0	0	0	0	0	0	1	0	1.75	0	38.5	115	141.5	172	166.5	43	0	0
769	2	2096	0	0	0	56.0645	1	0	0	0	0	0	0	0	0	0	0	0	0	0	0	0	0	0	0	0	0	1	0	0	1	64.5	0	0	0	0	0	0	0	0	0
769	1	1977	0	1	168.5	73.7187	0	0	0	0	0	0	0	0	0	0	0	0	0	0	0	0	0	0	0	1	0	0	0	0	1	138.5	123	123	91	105	42	0	0	0	0
770	1	2554	0	1	174	47.8097	1	0	0	0	0	0	0	0	0	0	0	0	0	0	0	0	1	0	0	0	0	0	1	0	1	95	149	150	131	154	154	128	0	0	0
770	2	1956	0	0	7	76.7769	0	0	0	0	0	0	0	0	0	0	0	0	0	0	0	0	0	0	0	0	0	1	0	0	1	42	0	0	15	0	0	0	0	0	0
771	1	2920	0	1	130.25	49.1677	1	0	0	0	0	0	0	0	0	0	0	0	0	0	0	0	0	0	0	0	1	0	0	0	1	0	0	0	14	0	0	0	0	0	0
771	2	2920	0	0	3.5	51.9248	0	0	0	0	0	0	0	0	0	0	0	0	0	0	0	0	0	0	0	0	0	0	0	0	1	21	28	59.5	91.5	84.25	122	161	157.5	129	57.5
772	1	2920	0	1	120	45.0252	0	0	0	0	0	0	0	0	0	0	0	0	0	0	0	0	0	0	0	0	0	0	0	0	0	150	120	255	255	229.5	306	306	160.5	168	28
772	2	2919	0	0	61.25	45.2251	0	0	0	0	0	0	0	0	0	0	0	0	0	0	0	0	0	0	0	0	0	0	0	0	0	45	41.25	37.5	37.375	0	0	0	0	0	0
773	2	2920	0	0	0	63.8265	0	1	0	0	0	0	0	0	0	0	0	0	0	0	0	0	0	0	0	0	0	1	0	0	0	0	26	0	0	0	35.7	49	28	0	0
773	1	2315	0	1	175	66.6274	1	0	0	0	0	0	0	0	0	0	0	0	0	0	0	0	0	0	0	0	0	0	0	0	1	168	154	189	175	178.5	164.5	49	0	0	0
774	1	2888	0	1	197.5	43.8944	1	0	0	0	0	0	0	0	0	0	0	0	0	0	0	0	0	0	0	0	0	0	0	0	0	280	280	126	252	302.75	263	253	249	0	0
774	2	775	0	0	21	43.8424	1	0	0	0	0	0	0	0	0	0	0	0	0	0	0	0	0	0	0	0	0	0	0	0	0	0	59.5	14	0	0	0	0	0	0	0
775	2	2920	0	0	28	79.6052	1	0	0	0	0	0	0	1	0	0	0	0	0	0	0	0	0	0	0	0	0	0	0	1	1	246.75	93	0	0	0	0	0	0	0	0
775	1	2500	0	1	134.375	35.8723	1	0	0	0	0	0	0	0	0	0	0	0	0	0	0	0	0	0	0	0	0	0	1	0	0	0	0	0	0	90	45.75	7.5	0	0	0
776	2	2857	0	0	66.5	43.2264	1	0	0	0	0	0	0	0	0	0	0	0	0	0	0	0	0	0	0	0	0	0	0	0	0	89.25	80.5	77.5	126	112	86	88	72.5	0	0
776	1	2489	0	1	227.5	43.4837	1	0	0	0	0	0	0	0	0	0	0	0	0	0	0	0	0	0	0	0	0	0	0	0	0	101.5	21	0	168	42	63	98	0	0	0
777	1	2754	0	1	247.5	46.2627	1	0	0	0	0	0	0	0	0	0	0	0	0	0	0	0	0	0	0	0	0	0	0	0	1	202.5	220.5	229.5	255	306	306	229.5	76.5	0	0
777	2	427	0	0	0	83.7121	0	0	0	0	0	0	0	0	0	0	0	0	0	0	0	0	0	0	0	1	0	0	0	0	1	0	0	0	0	0	0	0	0	0	0
778	1	2791	0	1	153.5	55.0405	1	0	0	0	0	0	0	0	0	0	0	0	0	0	0	0	1	0	0	0	0	0	1	0	1	59	21	0	18	274.5	255	158	0	0	0
778	2	2297	0	0	81.25	56.7599	0	0	0	0	0	0	0	0	0	0	0	0	0	0	0	0	0	0	0	0	0	0	0	1	0	102	77	112.5	121.75	69.25	68	21	0	0	0
779	2	2542	0	0	0	73.3381	0	0	0	0	0	0	0	0	0	0	0	0	0	0	0	0	0	0	0	0	0	0	0	0	1	0	42.75	241.5	38.25	129	219.767	292.825	0	0	0
779	1	207	0	1	164.5	71.2354	0	0	0	0	0	0	0	0	0	0	0	0	0	0	0	0	0	0	0	0	0	1	0	0	0	30	0	0	0	0	0	0	0	0	0
780	2	2667	0	0	0	74.1677	1	0	0	0	0	0	0	0	0	0	0	0	0	0	0	1	0	0	0	0	1	0	0	0	0	0	0	0	0	0	0	0	0	0	0
780	1	1882	0	1	252	64.7273	0	0	0	0	0	0	0	0	0	0	0	0	0	0	0	0	0	0	0	0	0	0	0	0	0	112	170	171	171.5	122	7.25	0	0	0	0
781	2	2827	0	0	3.5	20.6412	0	1	0	0	0	0	0	0	0	0	0	0	0	0	0	0	0	0	0	0	1	0	0	0	0	0	0	0	0	0	0	0	0	0	0
781	1	2603	0	1	160	65.754	1	0	0	0	0	0	0	0	0	0	0	0	0	0	0	0	0	0	0	0	0	1	0	0	1	140	177.8	168	285.6	161	154	182	28	0	0
782	2	2920	0	0	36.5	66.1209	0	0	0	0	0	0	0	0	0	0	0	0	0	0	0	0	0	0	0	0	0	0	0	1	0	0	0	0	39.5	116	45	135	202.5	244.5	157.5
782	1	2406	0	1	91	51.6291	0	0	0	0	0	0	0	0	0	0	0	0	0	0	0	0	0	0	0	0	0	0	0	0	0	217	126	126	140	154.5	155	105	0	0	0
783	2	1439	0	0	0	62.4357	1	0	0	0	0	0	0	0	0	0	0	0	0	0	0	0	0	0	0	0	0	0	0	0	1	0	0	0	78.2	0	0	0	0	0	0
783	1	852	0	1	149.5	68.3332	0	0	0	0	0	0	0	1	0	0	0	0	0	0	0	0	0	0	0	0	0	0	0	0	1	168	119	7	0	0	0	0	0	0	0
784	2	2920	0	0	0	36.4199	1	0	0	0	0	0	0	0	0	0	0	0	0	0	0	0	0	0	0	0	0	0	0	1	1	84	0	190.7	392.7	349.5	258	266	252	308	280
784	1	2405	0	1	122	59.799	0	0	1	0	0	0	0	0	0	0	0	0	0	0	0	0	0	0	0	1	0	0	0	0	1	173.85	441.15	51.85	0	335.7	387.6	242.25	0	0	0
785	2	2920	0	0	3.5	71.5091	0	0	0	0	0	0	0	0	0	0	0	0	0	0	0	0	1	0	0	0	0	0	0	1	0	1.75	0	0	0	0	12.25	45.25	20.25	7.5	0
785	1	2549	0	1	154	61.4035	0	0	0	0	0	0	0	0	0	0	0	0	0	0	0	0	0	0	0	0	0	0	1	0	0	168	168	197.5	254.5	168	168	154	0	0	0
786	1	2920	0	1	154	29.2657	0	0	0	0	0	0	0	0	0	0	0	0	0	0	0	0	0	0	0	0	0	0	0	0	1	24.5	21	99.225	205.8	273	252	105	0	0	0
786	2	363	1	0	0	77.6695	1	0	0	1	0	0	0	0	0	0	0	0	0	0	0	0	0	0	0	1	0	1	1	0	1	0	0	0	0	0	0	0	0	0	0
787	2	2723	0	0	0	70.5098	0	0	0	0	0	0	0	0	0	0	0	0	0	0	0	0	0	0	0	0	0	0	0	0	0	0	0	0	0	0	0	0	0	0	0
787	1	215	0	1	177.25	82.2911	0	0	0	0	0	0	0	0	0	0	0	0	0	0	0	0	0	0	0	0	1	0	0	1	0	114.5	0	0	0	0	0	0	0	0	0
788	1	2920	0	1	121.75	57.4663	0	0	0	0	0	0	0	0	0	0	0	0	0	0	0	0	0	0	0	0	0	0	0	0	1	122.5	122.75	168.75	115.25	87	120.233	293.5	257.25	144	0
788	2	2497	0	0	67.5	49.8795	0	0	1	0	0	0	0	0	0	0	0	0	0	0	0	0	0	0	0	0	0	0	0	1	0	68.25	89.25	232.9	155.55	0	0	0	0	0	0
789	1	2920	0	1	115.5	56.7983	1	0	0	0	0	0	0	0	0	0	0	0	0	0	0	0	0	0	0	0	0	0	0	0	0	25.5	24.5	84	126	290.25	224	308	280	119	0
789	2	2829	0	0	7	71.3038	1	0	0	0	0	0	0	0	0	0	0	0	0	0	0	0	0	0	0	0	0	0	0	1	0	106	87	113.5	135	165	182	154	112	0	0
790	2	2920	0	0	70	40.3652	1	0	0	0	0	0	0	0	0	0	0	0	0	0	0	0	0	0	0	0	0	1	0	0	1	42	86	70	63	0	0	0	0	0	0
790	1	2876	0	1	214	54.9283	0	0	0	0	0	0	0	0	0	0	0	0	0	0	0	0	0	0	0	0	0	1	0	1	1	143	338.5	275.25	390.75	390.75	321.75	114.75	1.5	0	0
791	1	2920	0	1	120	56.4889	0	0	0	0	0	0	0	0	0	0	0	0	0	0	0	0	0	0	0	0	0	0	0	0	1	270	270	224	381	474	499	370	355	342	86
791	2	2428	0	0	42.5	56.1549	1	0	0	0	0	0	0	0	0	0	0	0	0	0	0	0	0	0	0	0	0	0	0	0	1	0	0	0	0	0	0	0	0	0	0
792	1	914	0	1	145.5	65.1325	0	0	0	0	0	0	0	0	0	0	0	0	0	0	0	0	0	0	0	1	0	0	0	0	0	122.75	7.75	0	0	0	0	0	0	0	0
792	2	35	0	0	53.625	64.4535	1	0	0	0	0	0	0	0	0	0	0	0	0	0	0	0	0	0	0	1	0	0	0	0	0	0	0	0	0	0	0	0	0	0	0
793	1	2561	0	1	200	31.2041	0	1	0	0	0	0	0	0	0	0	0	0	0	0	0	0	0	0	0	0	1	0	0	0	1	153.5	0	71.4	166.6	86.25	158	158	0	0	0
793	2	1432	0	0	0	49.2964	0	0	0	0	0	0	0	0	0	0	0	0	0	0	0	0	0	0	0	0	0	0	0	1	1	283.5	336	168	238	0	0	0	0	0	0
794	2	1852	0	0	9	59.7306	0	0	0	0	0	0	0	0	0	0	0	0	0	0	0	0	0	0	0	0	0	0	0	0	0	0	0	78.25	150.25	162.5	0	0	0	0	0
794	1	1123	0	1	100.25	59.5608	0	0	0	0	0	0	0	0	0	0	0	0	0	0	0	0	0	0	0	0	0	0	0	0	0	98.6667	107.75	100.5	0	0	0	0	0	0	0
795	1	2920	0	1	246	47.0321	0	0	0	0	0	0	0	0	0	0	0	0	0	0	0	0	0	0	0	0	0	0	0	0	0	252	210	468	378	462	426	432	540	540	90
795	2	2920	0	0	88.5	83.1946	0	0	0	1	0	0	0	0	0	0	0	0	0	0	0	0	0	0	0	0	0	1	0	0	1	0	0	0	0	0	0	0	0	0	0
796	1	2920	0	1	175	52.3409	1	0	0	0	0	0	0	0	0	0	0	0	0	0	0	0	0	0	0	0	0	0	0	0	1	252	400.5	540	342	378	387	540	396	270	0
796	2	2920	0	0	0	52.6339	0	0	0	0	0	0	0	0	0	0	0	0	0	0	0	0	0	0	0	0	0	0	0	0	1	0	99.5	135	123.75	142.5	263.5	240	21	28	0
797	2	2920	0	0	0	64.3084	1	0	0	0	0	0	0	0	0	0	0	0	0	0	0	0	0	0	0	0	0	0	0	0	1	0	0	0	0	0	0	0	0	0	0
797	1	1824	0	1	160	62.641	1	0	0	0	0	0	0	0	0	0	0	0	0	0	0	0	0	0	0	0	0	1	0	0	0	88.25	126	112	105	107.25	0	0	0	0	0
798	2	2895	0	0	29	69.1792	0	0	0	0	0	0	0	0	0	0	0	0	0	0	0	0	0	0	0	0	1	0	1	0	1	15.25	30.75	61.5	53.75	61.5	0	0	0	0	0
798	1	2283	0	1	276	51.6291	0	0	0	0	0	0	0	0	0	0	0	0	0	0	0	0	0	0	0	0	0	0	0	0	0	210	211.5	195.75	197.25	188.5	0	0	0	0	0
799	1	2920	0	1	91.5	71.7912	0	0	0	0	0	0	0	0	0	0	0	0	0	0	0	0	0	0	0	0	0	1	0	0	1	61	0	0	0	0	0	0	0	0	0
799	2	2505	0	0	0	51.525	1	0	0	0	0	0	0	0	0	0	0	0	0	0	0	0	0	0	0	0	0	0	0	0	1	0	0	0	0	7	140	140	0	0	0
800	1	2920	0	1	178.5	67.9142	0	0	0	0	0	0	0	0	0	0	0	0	0	0	0	0	0	0	0	0	0	0	0	0	0	154	184	168	84	126	154	105	84	0	0
800	2	2920	0	0	28.875	68.2565	0	0	0	0	0	0	0	0	0	0	0	0	0	0	0	0	0	0	0	0	0	0	0	0	0	0	0	21.5	70	83	112	127.25	161	143.5	0
801	2	2829	0	0	89.25	55.2185	0	0	0	0	0	0	0	0	0	0	0	0	0	0	0	0	0	0	0	0	0	0	0	0	1	86	86	71.5	122	158	158	157.5	129	0	0
801	1	2731	0	1	194.5	32.7374	1	0	0	0	0	0	0	0	0	0	0	0	0	0	0	0	0	0	0	0	0	0	0	0	0	126	121	129	168	168	126	342	140	0	0
802	2	2920	0	0	14	62.7971	0	0	0	0	0	0	0	0	0	0	0	0	0	0	0	0	0	0	0	0	0	0	0	0	0	0	0	1.75	80.25	278.25	100.625	85.9667	121.25	29	0
802	1	404	0	1	97	70.8165	0	0	0	1	0	0	0	0	0	0	0	0	0	0	0	0	1	0	0	0	1	0	0	0	1	142.75	0	0	0	0	0	0	0	0	0
803	1	2826	0	1	275.75	77.8146	0	0	0	0	0	0	0	0	0	0	0	0	0	0	0	0	0	0	0	0	0	0	0	0	1	123	0	0	0	0	0	0	0	0	0
803	2	2294	0	0	0	56.1028	0	0	1	0	0	0	0	0	0	0	0	0	0	0	0	0	0	0	0	0	0	0	0	0	0	0	0	25.5	67.5	0	25.5	38.25	0	0	0
804	1	2920	0	1	213.5	55.7606	1	0	0	0	0	0	0	0	0	0	0	0	0	0	0	0	0	0	0	0	0	0	0	0	0	147	168	174	210	300	270	180	0	0	0
804	2	1450	0	0	0	55.9084	1	0	0	0	0	0	0	0	0	0	0	0	0	0	0	0	0	0	0	0	0	0	0	0	0	0	14	0	0	0	0	0	0	0	0
805	1	2920	0	1	112	48.4695	1	0	0	0	0	0	0	0	0	0	0	0	0	0	0	0	0	0	0	0	0	0	0	0	0	84	42	87	87	126	84	42	28	42	0
805	2	543	0	0	0	68.3195	1	0	0	0	0	0	0	0	0	0	0	0	0	0	0	0	0	0	0	0	0	1	0	0	0	0	50.25	0	0	0	0	0	0	0	0
806	1	2703	0	1	134	65.984	1	0	0	0	0	0	0	0	0	0	0	0	0	0	0	0	0	0	0	0	0	0	0	0	1	120	150	178	131.6	130.9	0	0	0	0	0
806	2	1503	0	0	74	65.9703	1	0	1	0	0	0	0	0	0	0	0	0	0	0	0	0	0	0	0	0	0	0	0	0	1	0	0	0	165.75	0	0	0	0	0	0
807	1	2920	0	1	174.5	47.273	0	0	0	0	0	0	0	0	0	0	0	0	0	0	0	0	1	0	0	0	0	0	0	0	0	126	168	126	14	7	0	0	118	150	30
807	2	2920	0	0	77	53.4909	0	0	0	0	0	0	0	0	0	0	0	0	0	0	0	0	0	0	0	0	0	0	0	0	0	210.25	168	210	148.5	257.25	107.5	0	0	265.4	146.2
808	2	2791	0	0	0	50.0767	0	0	0	0	0	0	0	0	0	0	0	0	0	0	0	0	0	0	0	0	0	0	0	0	1	0	15	15	15	0	7	0.5	38.25	0	0
808	1	588	0	1	150.25	61.6061	1	0	0	0	0	0	0	0	0	0	0	0	0	0	0	0	0	0	0	0	0	1	0	1	0	0	0	0	0	0	0	0	0	0	0
809	1	2920	0	1	91.5	45.5427	1	0	0	0	0	0	0	0	0	0	0	0	0	0	0	0	0	0	0	0	0	0	0	0	1	155.55	46	23	0	0	0	0	0	0	0
809	2	2714	0	0	0	20.2032	0	1	0	0	0	0	0	0	0	0	0	0	0	0	0	0	0	0	0	0	1	0	0	0	0	0	0	0	0	0	0	0	0	0	0
810	1	1923	0	1	123.6	74.8658	0	0	0	0	0	0	0	0	0	0	0	0	0	0	0	0	0	0	0	0	0	0	0	0	1	0	58.45	0	0	0	0	0	0	0	0
810	2	727	0	0	3.825	74.2115	1	0	0	1	0	0	0	0	0	0	0	0	0	0	0	0	1	0	0	0	0	0	1	1	1	0	0	0	0	0	0	0	0	0	0
811	1	2693	0	1	92.5	74.0965	1	0	0	0	0	0	0	0	0	0	0	0	0	0	0	1	0	0	0	0	0	0	0	0	0	143.5	172	172.5	146	157.5	258	236.25	42.75	0	0
811	2	2533	0	0	0	65.4939	0	0	0	0	0	0	0	1	0	0	0	0	0	0	0	0	0	0	0	0	0	0	1	0	0	0	0	0	0	0	0	0	0	0	0
812	1	2920	0	1	93.5	63.0928	0	0	0	0	0	0	0	0	0	0	0	0	0	0	0	1	0	0	0	0	0	0	0	0	1	140.25	70.5	165	101.5	56	42	42	45	22.5	0
812	2	2920	0	0	0	51.0103	1	0	0	0	0	0	0	0	0	0	0	0	0	0	0	0	0	0	0	0	0	0	0	0	1	0	0	0	0	0	0	0	23.8	5	47.6
813	2	2372	0	0	30	46.9746	0	0	0	0	0	0	0	0	0	0	0	0	0	0	0	0	0	0	0	0	0	0	0	0	1	0	0	7.5	0	0	100	89	0	0	0
813	1	879	0	1	105	61.0612	0	0	0	0	0	0	0	0	0	0	0	0	0	0	0	0	0	0	0	0	0	0	0	1	1	14	99.5	0	0	0	0	0	0	0	0
814	2	2920	0	0	0	39.1715	0	0	0	0	0	0	0	0	0	0	0	0	0	0	0	0	0	0	0	0	0	0	0	0	0	0	0	0	76.5	280.5	204	204	204	229.5	204
814	1	2252	0	1	235.5	72.4674	1	0	0	0	0	0	0	0	0	0	0	0	0	0	0	1	0	0	0	0	0	0	0	0	1	109.5	105	252	189	174	321.75	0	0	0	0
815	1	2569	0	1	99	88.6842	1	0	0	0	0	0	0	0	0	0	0	0	0	0	0	0	0	0	0	0	0	0	0	0	0	30.5	65	145.75	23	0	0	0	0	0	0
815	2	2159	0	0	84	81.7243	1	0	0	1	0	0	0	1	0	0	0	0	0	0	0	0	1	0	0	0	0	0	0	0	0	112	0	0	0	0	0	0	0	0	0
816	1	2260	0	1	180	56.1959	0	0	0	0	0	0	0	0	0	0	0	0	0	0	0	0	0	0	0	0	0	0	0	0	1	135.75	180	180	247.5	270	270	45	0	0	0
816	2	1991	0	0	0	55.4293	1	0	1	0	0	0	0	0	0	0	0	0	0	0	0	0	0	0	0	0	0	0	0	0	1	0	0	0	0	0	0	0	0	0	0
817	2	2736	0	0	0	33.4739	1	0	0	0	0	0	0	0	0	0	0	0	0	0	0	1	0	0	0	0	0	0	0	1	0	0	0	0	0	0	0	0	0	0	0
817	1	2189	0	1	142	58.6382	1	0	0	0	0	0	0	0	0	0	0	0	0	1	0	0	0	0	0	0	0	1	0	1	1	0	0	42	115	244.5	237	0	0	0	0
818	2	2680	0	0	5.25	52.7927	0	0	0	0	0	0	0	0	0	0	0	0	0	0	0	0	0	0	0	0	0	0	0	0	1	30	202.5	270	202.5	202.5	264.9	252	0	0	0
818	1	2440	0	1	117	52.5353	1	0	0	0	0	0	0	0	0	0	0	0	0	0	0	0	0	0	0	0	0	0	0	0	1	280.5	306	267.75	280.5	306	280.5	178.5	0	0	0
819	1	2792	0	1	140	32.6525	0	0	0	0	0	0	0	0	0	0	0	0	0	0	0	0	0	0	0	0	1	0	0	0	0	107.25	243	258	340	543.5	516	429	301.5	0	0
819	2	2722	0	0	0	56.5957	0	0	0	0	0	0	0	0	0	0	0	0	0	0	0	0	0	0	0	0	0	0	0	0	1	0	15	165	165	165	180.5	150	45	0	0
820	2	2920	0	0	56	63.3994	1	0	0	0	0	0	0	0	0	0	0	0	0	0	0	0	0	0	0	0	0	1	0	0	1	170	136.5	132.5	42	0	52.5	207.25	77	42	0
820	1	2464	0	1	143	43.889	0	0	0	0	0	0	0	0	0	0	0	0	0	0	0	0	0	0	0	0	0	0	0	0	1	144.5	153.5	163.75	168.5	178	0	0	0	0	0
821	2	2920	0	0	0	18.8232	1	0	0	0	0	0	0	0	0	0	0	0	0	0	0	0	0	0	0	0	0	1	1	0	0	0	60.125	147	183.75	182	246	168	182	164.5	82
821	1	1809	0	1	188.75	63.3939	1	0	0	0	0	0	0	1	0	0	0	0	0	0	0	0	0	0	0	1	1	0	0	0	1	182	204	340	340	280	0	0	0	0	0
822	2	2920	0	0	67.375	68.4974	1	0	1	1	0	0	0	0	0	0	0	0	0	0	0	0	0	0	0	0	0	1	0	0	0	37.25	41.625	44.625	38.5	42	42.75	64.5	32.25	52.5	0
822	1	2002	0	1	167.25	60.322	0	0	0	0	0	0	0	1	0	0	0	0	0	0	0	0	0	0	0	0	0	0	0	0	0	172	172	193.5	143	213	42	0	0	0	0
823	1	2920	0	1	269.5	56.2014	1	0	0	0	0	0	0	0	0	0	0	0	0	0	0	0	0	0	0	0	0	0	0	1	1	260.5	222.5	122.75	122.75	122.75	121.25	115	130.25	107.25	0
823	2	2920	0	0	43.5	41.8218	1	0	0	0	0	0	0	0	0	0	0	0	0	0	0	0	0	0	0	0	0	0	0	0	1	86.25	66.5	87.5	145.25	72.5	147.5	187.5	75	3.75	0
824	1	2668	0	1	238.5	44.3298	1	0	1	0	0	0	0	0	0	0	0	0	0	0	0	0	0	0	0	0	0	0	0	0	0	246.75	175.5	147.75	148.5	236.25	174.75	204	42.75	0	0
824	2	2573	0	0	26.25	69.4612	1	0	0	0	0	0	0	0	0	0	0	0	0	0	0	1	1	0	0	0	0	0	1	0	1	0	0	0	0	0	0	0	0	0	0
825	2	2920	0	0	74	47.6947	1	0	0	0	0	0	0	0	0	0	0	0	0	0	0	0	0	0	0	0	0	0	0	0	0	140	248.25	276.75	261	155.5	170.5	248.5	190	169	70
825	1	1531	0	1	133	48.0232	0	0	0	0	0	0	0	0	0	0	0	0	0	0	0	0	0	0	0	0	0	0	0	0	0	153	168.5	168.5	168.5	15.5	0	0	0	0	0
826	2	2055	0	0	45	64.2536	0	0	0	0	0	0	0	0	0	0	0	0	0	0	0	0	0	0	0	0	0	0	0	0	0	206.5	90	0	0	0	0	0	0	0	0
826	1	1786	0	1	168	77.7461	1	0	0	0	0	0	0	0	0	0	0	0	0	0	0	0	0	0	0	0	0	0	0	1	0	140.5	191.8	91	154	126	0	0	0	0	0
827	2	2920	0	0	0	52.8392	0	0	0	0	0	0	0	0	0	0	0	0	0	0	0	0	0	0	0	1	0	0	0	0	1	0	0	0	0	0	64.5	64	78.5	42.75	0
827	1	1804	0	1	112	52.3601	1	0	0	0	0	0	0	0	0	0	0	0	0	0	0	0	0	0	0	1	0	0	0	0	1	91	100	128	0	259.6	0	0	0	0	0
828	2	1734	0	0	90	73.8391	1	0	0	0	0	0	0	0	0	0	0	0	0	0	0	0	0	0	0	0	0	0	0	0	0	61.25	152.2	222.05	29.75	0	0	0	0	0	0
828	1	904	0	1	255.5	73.6557	1	0	0	0	0	0	0	0	0	0	0	0	0	0	0	0	0	0	0	0	0	0	0	0	0	231	171.5	121	0	0	0	0	0	0	0
829	1	2657	0	1	105	51.5278	0	0	0	0	0	0	0	0	0	0	0	0	0	0	0	0	0	0	0	0	0	0	0	1	1	135	120	142.5	195	135	199	170.25	42.75	0	0
829	2	631	0	0	76.275	37.4877	0	0	0	0	0	0	0	0	0	0	0	0	0	0	0	0	0	0	0	0	0	0	0	0	1	50.425	0	0	0	0	0	0	0	0	0
830	2	2675	0	0	0	50.4791	0	0	0	0	0	0	0	0	0	0	0	0	0	0	0	0	0	0	0	0	0	0	0	0	1	11	0	60.25	158.5	165	65.5	0	0	0	0
830	1	2344	0	1	185.5	64.051	1	0	0	0	0	0	0	0	0	0	0	0	0	0	0	0	0	0	0	0	0	0	0	1	1	168	168	392	255.5	336	336	84	0	0	0
831	2	2714	0	0	35	52.0042	1	0	0	0	0	0	0	0	0	0	0	0	0	0	0	0	0	0	0	0	0	0	0	0	0	21	0	0	0	0	0	0	0	0	0
831	1	2378	0	1	168.2	74.2909	0	0	0	0	0	0	0	0	0	0	0	0	0	0	0	0	0	0	0	0	0	0	0	0	1	204	51	0	51	79.25	76.5	51	0	0	0
832	1	2920	0	1	180	50.1095	0	0	0	0	0	0	0	0	0	0	0	0	0	0	0	0	0	0	0	0	0	0	0	0	0	77.25	0	168	210	168	161	175	135	70	0
832	2	1903	0	0	36.75	47.5906	1	0	0	0	0	0	0	0	0	0	0	0	0	0	0	0	0	0	0	0	1	0	0	0	0	57	111	118	120	172.5	45	0	0	0	0
833	2	2815	0	0	14	75.6763	0	0	1	0	0	0	0	0	0	0	0	0	0	0	0	0	0	0	0	0	0	0	0	1	1	42	57.75	89.25	84	99.25	42.75	0	0	0	0
833	1	2005	0	1	116.25	58.5697	1	0	0	0	0	0	0	0	0	0	0	0	0	0	0	0	0	0	0	0	1	0	0	0	1	0	0	35	0	0	0	0	0	0	0
834	1	2920	0	1	157.5	55.7743	0	0	0	1	0	0	0	0	0	0	0	0	0	0	0	0	0	0	0	0	0	0	1	0	1	90	205	128.95	118.5	0	0	0	0	0	0
834	2	2728	0	0	60	41.4111	1	0	0	0	0	0	0	0	0	0	0	0	0	0	0	0	0	0	0	0	0	0	0	0	0	84	63	0	0	0	0	23.25	0	0	0
835	2	2920	0	0	89.5	40.6719	1	0	0	0	0	0	0	0	0	0	0	0	0	0	0	0	0	0	0	0	0	0	0	0	1	2.75	120	180	225	225	178.5	204	306	153	231.75
835	1	2883	0	1	161	40.9512	0	0	0	0	0	0	0	0	0	0	0	0	0	0	0	0	0	0	0	0	0	0	0	0	1	241.5	252	304.5	0	0	0	210	210	0	0
836	2	2920	0	0	16.875	63.1174	0	0	0	0	0	0	0	0	0	0	0	0	0	0	0	0	0	0	0	0	0	0	0	0	0	30.5	53	212.25	215	238	285	319.429	310.5	300	57
836	1	2496	0	1	135	63.4651	0	0	0	0	0	0	0	0	0	0	0	0	0	0	0	0	0	0	0	0	0	0	0	0	0	175.5	175.5	165	165	165	165	135	0	0	0
837	1	2920	0	1	126	43.982	1	0	0	0	0	0	0	0	0	0	0	0	0	0	0	0	0	0	0	0	0	0	0	0	0	77	63	70	78	64.5	82.375	100.375	93.25	83.75	0
837	2	2920	0	0	0	59.9414	0	0	0	0	0	0	0	0	0	0	0	0	0	0	0	0	1	0	0	0	0	0	0	0	1	0	120.25	237	330	270	360	300	307	330	0
838	1	2920	0	1	120.5	62.0058	1	0	0	0	0	0	0	0	0	0	0	0	0	0	0	0	0	0	0	0	0	1	0	1	0	168	154	168	168	154	168	154	168	42	0
838	2	2920	0	0	38.5	62.6821	0	0	1	0	0	0	0	0	0	0	0	0	0	0	0	0	0	0	0	0	0	1	0	1	0	0	0	105	213.75	172	0	0	135	150	0
839	1	2408	0	1	165	56.5382	0	0	0	0	0	0	0	0	0	0	0	0	0	0	0	0	0	0	0	0	0	0	0	1	1	111.5	105	174.5	203.75	248.25	136.5	0	0	0	0
839	2	400	0	0	0	62.2029	0	0	0	0	0	0	0	0	0	0	0	0	0	0	0	0	0	0	0	0	0	1	0	0	1	0	0	0	0	0	0	0	0	0	0
840	2	2392	0	0	0	49.666	1	0	0	1	0	0	0	1	0	0	1	0	0	0	0	0	0	0	0	0	1	0	0	0	1	0	0	28.5	65.25	92.5	112.5	90	0	0	0
840	1	1167	0	1	150.5	44.6063	1	0	1	0	0	0	0	0	0	0	0	0	0	0	0	0	0	0	0	0	0	0	0	0	0	168	126	126	0	0	0	0	0	0	0
841	1	1386	0	1	152.5	71.8103	1	0	0	1	0	0	0	0	0	0	0	0	0	0	0	0	1	0	0	0	0	0	1	0	0	56	0	0	0	0	0	0	0	0	0
841	2	179	1	0	0	80.4403	1	0	0	1	0	0	0	0	0	0	0	0	0	0	0	0	0	0	0	0	0	0	0	0	0	5.75	0	0	0	0	0	0	0	0	0
842	1	2920	0	1	316	49.6276	0	0	0	0	0	0	0	0	0	0	0	0	0	0	0	0	0	0	0	0	0	0	0	1	0	260.5	75	0	67.5	0	67.5	67.5	126	47.6	0
842	2	2920	0	0	1.5	57.9126	0	0	0	0	0	0	0	1	0	0	0	0	0	0	0	0	0	0	0	0	0	1	1	0	0	0	0	0	0	0	6	30	105	75	0
843	1	2920	0	1	136.5	68.7055	0	0	0	0	0	0	0	0	0	0	0	0	0	0	0	0	0	0	0	0	0	0	0	1	1	0	0	0	0	0	0	0	0	0	0
843	2	2920	0	0	63.5	65.9731	1	0	0	0	0	0	0	0	0	0	0	0	0	0	0	0	0	0	0	0	0	1	0	1	0	82.25	84	68.25	84	82.25	91	85	89.75	50.25	0
844	1	2920	0	1	229.5	49.4113	1	0	0	0	0	0	0	0	0	0	0	0	0	0	0	0	0	0	0	0	0	0	0	0	1	153	114.75	114.75	0	31.625	168	234	176	200.8	253.3
844	2	2920	0	0	2	49.592	1	0	0	0	0	0	0	0	0	0	0	0	0	0	0	0	0	0	0	0	0	0	0	0	1	14	81	156	180	84.9	142.8	168	171	88.5	0
845	1	2717	0	1	91	55.6921	0	0	0	0	0	0	0	0	0	0	0	0	0	0	0	0	0	0	0	0	0	0	0	0	0	57.9833	0	0	0	0	0	0	0	0	0
845	2	1483	0	0	33.5	55.903	0	0	0	0	0	0	0	0	0	0	0	0	0	0	0	0	0	0	0	0	0	0	0	0	0	92.25	79.75	96.5	88	0	0	0	0	0	0
846	1	2888	0	1	97.5	86.2063	0	0	1	0	0	0	0	0	0	0	0	0	0	0	0	0	0	0	0	0	0	0	1	1	0	0	0	0	0	0	0	0	0	0	0
846	2	2391	0	0	0	68.2565	1	0	0	1	0	0	0	0	0	0	0	0	0	0	0	0	0	0	0	0	0	0	0	0	0	0	0	0	0	0	0	0	0	0	0
847	1	2874	0	1	183.25	69.1819	0	0	0	0	0	0	0	0	0	0	0	0	0	0	0	0	0	0	0	0	0	0	1	0	1	94.5	79.25	140	189	42	0	0	0	0	0
847	2	2548	0	0	0	48.8254	1	0	0	0	0	0	0	0	0	0	0	0	0	0	0	0	0	0	0	0	0	0	0	0	0	0	7.5	30	30	30	60	15	0	0	0
848	1	2920	0	1	157.5	41.11	1	0	0	0	0	0	0	0	0	0	0	0	0	0	0	0	0	0	0	0	1	0	0	0	1	196	25.5	15.75	0	0	0	0	0	0	0
848	2	2710	0	0	0	43.2154	1	0	0	0	0	0	0	0	0	0	0	0	0	0	0	0	0	0	0	0	0	0	0	0	1	0	172.5	165	150	150	277.15	391.85	73.1	0	0
849	1	2920	0	1	161	57.146	1	0	0	0	0	0	0	1	0	0	0	0	0	0	0	1	0	0	0	0	0	1	0	0	1	168	156	132	43	0	0	101	156	0	0
849	2	235	0	0	89.5	72.0732	0	0	0	0	0	0	0	0	0	0	0	0	0	0	0	0	0	0	0	1	0	0	0	1	1	52.5	0	0	0	0	0	0	0	0	0
850	1	2920	0	1	91.5	53.2718	0	0	0	0	0	0	0	0	0	0	0	0	0	0	0	0	1	0	0	0	0	0	0	1	1	230.5	154	105.5	135	135	135	126	168.5	70	0
850	2	1315	0	0	64.5	79.0056	1	0	1	0	0	0	0	0	0	0	0	0	0	0	0	0	0	0	0	0	0	1	0	1	1	0	238	153	76.5	0	0	0	0	0	0
851	2	2920	0	0	12.75	38.8457	0	0	0	0	0	0	0	0	0	0	0	0	0	0	0	0	0	0	0	1	0	0	0	0	0	110.25	210	189	189	189	0	0	91	42	0
851	1	2088	0	1	168	72.7823	0	0	0	0	0	0	0	0	0	0	0	0	0	0	0	1	0	0	0	1	0	0	0	0	1	154	168	168	126	126	49	0	0	0	0
852	2	2811	0	0	71.25	81.0207	0	0	0	0	0	0	0	0	0	0	0	0	0	0	0	0	0	0	0	1	0	0	0	0	1	171	313.5	342	321	328.5	243	201.5	144	0	0
852	1	2772	0	1	143.5	77.6284	1	0	0	0	0	0	0	0	0	0	0	0	0	0	0	0	0	0	0	0	0	1	0	1	1	220.5	292.25	362.25	0	0	0	0	0	0	0
853	2	2920	0	0	0	74.7618	0	0	0	0	0	0	0	0	0	0	0	0	0	0	0	0	0	0	0	0	0	1	1	0	1	0	0	0	0	0	0	0	0	0	0
853	1	516	0	1	122.75	57.4663	0	0	0	0	0	0	0	0	0	0	0	0	0	0	0	0	0	0	0	0	0	0	0	0	1	168	42	0	0	0	0	0	0	0	0
854	1	2920	0	1	112	24.4031	1	0	0	0	0	0	0	0	0	0	0	0	0	0	0	0	0	0	0	0	0	0	0	0	1	10.5	29	165	156	182	336	310	0	0	0
854	2	2318	0	0	0	61.617	1	0	0	0	0	0	0	0	0	0	0	0	0	0	0	0	0	0	0	1	0	0	0	0	1	57.75	142.5	211	305	346	313	85	0	0	0
855	1	2920	0	1	136.5	58.1234	0	1	0	0	0	0	0	0	0	0	0	0	0	0	0	0	0	0	0	0	0	0	0	0	1	26.625	38.625	0	215.25	302.25	273	394.75	323.25	301.875	86.25
855	2	2039	0	0	10.5	57.5485	0	0	0	0	0	0	0	0	0	0	0	0	0	0	0	0	0	0	0	0	0	0	1	0	1	0	146.75	205.5	200.5	0	0	0	0	0	0
856	2	2920	0	0	75.25	43.9601	0	1	0	0	0	0	0	0	0	0	0	0	0	0	0	0	0	0	0	0	0	0	0	1	1	125.25	96.5	140	133.4	314.75	258	272.5	438.6	292.4	0
856	1	2489	0	1	371.25	25.3997	0	0	1	0	0	0	0	0	0	0	0	0	0	0	0	0	1	0	0	0	0	0	0	0	1	0	0	0	0	0	0	0	0	0	0
857	2	2755	0	0	84.5	50.9254	0	0	0	0	0	0	0	0	0	0	0	0	0	0	0	0	0	0	0	0	0	0	0	0	1	229.25	264.525	143	301	175	171.5	172	86	0	0
857	1	2505	0	1	339.286	28.6907	1	0	1	0	0	0	0	0	0	0	0	0	0	0	0	0	0	0	0	0	0	0	0	0	0	512.25	536.9	509.25	450.407	126.75	66.5	0	0	0	0
858	2	2920	0	0	0	59.1337	0	0	0	0	0	0	0	0	0	0	0	0	0	0	0	0	0	0	0	0	0	1	0	0	1	105	175.5	225	280	193	245	315	245	219.6	17.85
858	1	2260	0	1	189	51.0295	1	0	0	0	0	0	0	0	0	0	0	0	0	0	0	0	0	0	0	0	0	1	0	1	0	185.5	149.25	177.5	255.75	271.75	242.5	28.5	0	0	0
859	2	2764	0	0	10.5	48.9815	1	0	0	0	0	0	0	0	0	0	0	0	0	0	0	0	0	0	0	0	0	1	0	0	0	0	0	0	0	0	0	0	0	0	0
859	1	1364	1	1	115.25	51.295	0	0	0	0	0	0	0	0	0	0	0	0	0	0	0	0	0	0	0	0	0	0	0	0	1	115.25	153.5	224.5	229.75	0	0	0	0	0	0
860	1	2920	0	1	91.5	54.4272	1	0	0	0	0	0	0	0	0	0	0	0	0	0	0	0	0	0	0	0	0	0	0	1	1	0	0	0	0	0	0	0	0	0	0
860	2	2276	0	0	64.5	38.3173	1	0	0	0	0	0	0	0	0	0	0	0	0	0	0	0	0	0	0	0	0	1	0	0	0	95	112.5	96.75	172	175	166	29	0	0	0
861	1	1498	0	1	92.5	81.571	1	0	0	0	0	0	0	0	0	0	0	0	0	0	0	0	0	0	0	0	0	0	0	1	1	90	15	42	7	0	0	0	0	0	0
861	2	446	0	0	85.75	85.7464	0	0	0	0	0	0	0	1	0	0	0	0	0	0	0	0	0	0	0	0	0	1	0	1	0	86	14.25	0	0	0	0	0	0	0	0
862	2	2734	0	0	82.25	60.8121	0	0	1	0	0	0	0	0	0	0	0	0	0	0	0	0	0	0	0	0	0	0	0	0	1	93.5	49.5	42	43.35	196.05	214.2	308	42	0	0
862	1	424	0	1	121.5	78.0145	1	0	0	0	0	0	0	0	0	0	0	0	0	0	0	0	0	0	0	0	1	1	0	0	1	51.75	28.5	0	0	0	0	0	0	0	0
863	2	2920	0	0	0	60.2946	0	0	0	0	0	0	0	0	0	0	0	0	0	0	0	0	0	0	0	0	0	0	0	1	1	154	140	239.75	164.5	301	336	308	266	216	30
863	1	2397	0	1	313.5	45.9862	0	0	0	0	0	0	0	0	0	0	0	0	0	0	0	0	0	0	0	0	0	0	0	0	1	415.25	575.7	684	684	684	684	342	0	0	0
864	1	2920	0	1	219.75	57.4663	0	0	0	0	0	0	0	0	0	0	0	0	0	0	0	0	0	0	0	0	0	0	0	0	1	260.25	306	230.5	251.85	418.2	391.85	340	352.75	209.525	0
864	2	1546	0	0	78.75	57.4034	0	0	0	0	0	0	0	0	0	0	0	0	0	0	0	0	0	0	0	0	0	0	0	0	1	198	150	85.5	214.5	42.75	0	0	0	0	0
865	1	2920	0	1	226.75	82.7374	1	0	0	0	0	0	0	0	0	0	0	0	0	0	0	0	0	0	0	1	0	1	0	1	0	168	168	168	154	161	113	157	78	88	14.25
865	2	2920	0	0	63	47.388	1	0	0	0	0	0	0	0	0	0	0	0	0	0	0	0	0	0	0	0	0	0	0	1	1	0	0	0	83.25	14.25	14.25	71.5	143	73.5	0
866	2	2587	0	0	0	60.385	1	0	0	0	0	0	0	0	0	0	0	0	0	0	0	0	0	0	0	0	0	0	1	0	1	0	3.5	83.25	102	114.75	114.75	122.25	0	0	0
866	1	2376	0	1	105	40.7102	1	0	0	0	0	0	0	0	0	0	0	0	0	0	0	0	0	0	0	0	0	0	0	0	0	70	162.5	182	196	196	182	84	0	0	0
867	1	2920	0	1	132.75	23.3217	1	1	0	0	0	0	0	0	0	0	0	0	0	0	0	0	0	0	0	0	0	0	0	0	0	22.5	99.75	55.5	0	0	0	0	0	0	0
867	2	2649	0	0	0	46.9746	1	0	0	0	0	0	0	0	0	0	0	0	0	0	0	0	0	0	0	0	0	0	0	0	1	22.5	90.5	92	130.35	201.5	262.65	285.6	47.6	0	0
868	2	2811	0	0	0	67.687	1	0	0	1	0	0	0	0	0	0	0	0	0	0	0	0	0	0	0	0	0	0	0	0	0	0	0	0	0	0	0	0	0	0	0
868	1	1791	0	1	180	90.3077	0	0	0	1	0	0	0	0	0	0	0	0	0	0	0	0	0	0	0	0	0	0	0	0	1	126	140	98	126	140	0	0	0	0	0
869	1	2920	0	1	91	67.8403	0	0	0	0	0	0	0	0	0	0	0	0	0	0	0	0	0	0	0	0	0	1	0	0	1	0	0	28	285.6	142.8	84	126	126	126	0
869	2	2920	0	0	0	55.5443	1	0	0	0	0	0	0	0	0	0	0	0	0	0	0	0	1	0	0	0	0	0	0	1	1	0	0	104.9	78.75	154	126	0	0	0	0
870	2	2896	0	0	68.25	74.2881	1	0	0	0	0	0	0	0	0	0	0	1	0	0	0	0	0	0	0	0	0	0	0	1	0	0	0	0	20.25	57.75	81.5	84.5	0	0	0
870	1	1845	0	1	250	82.6799	0	0	1	0	0	0	0	0	0	0	0	0	0	0	0	0	0	0	0	0	0	0	0	0	1	65.25	0	0	8.25	178.5	0	0	0	0	0
871	2	2784	0	0	0	50.2574	1	0	0	0	0	0	0	0	0	0	0	0	0	0	0	0	1	0	0	1	0	0	0	0	1	7	60.5	120	120	0	0	0	0	0	0
871	1	2190	0	1	209.75	56.8831	0	0	0	0	0	0	0	0	0	0	0	0	0	0	0	0	0	0	0	1	0	0	0	0	1	0	0	0	15	0	30	0	0	0	0
872	2	2146	0	0	42	49.4223	0	0	0	0	0	0	0	0	0	0	0	0	0	0	0	0	0	0	0	0	1	0	0	1	1	0	0	0	0	0	0	0	0	0	0
872	1	2064	0	1	191.5	37.3754	0	0	0	0	0	0	0	0	0	0	0	0	0	0	0	0	0	0	0	0	0	0	0	0	1	378	252	229.5	229.5	229.5	153	0	0	0	0
873	1	2920	0	1	140	52.8803	1	0	0	0	0	0	0	0	0	0	0	0	0	0	0	0	0	0	0	0	0	1	0	0	1	138	112	98	0	189	110.25	161.25	224	126	0
873	2	2891	0	0	3.5	28.9645	1	1	0	0	0	0	0	0	0	0	0	0	0	0	0	0	0	0	0	0	1	0	0	0	1	0	0	156	255	164.5	140	117.25	170	0	0
874	1	2920	0	1	127.2	27.9624	1	0	0	0	0	0	0	0	0	0	0	0	0	0	0	0	0	0	0	0	0	0	0	0	1	92	76.5	0	0	0	0	0	0	0	0
874	2	2920	0	0	6.5	49.6961	1	0	0	0	0	0	0	0	0	0	0	0	0	0	0	1	0	0	0	0	1	1	0	1	0	0	0	0	0	0	0	0	0	0	0
875	2	2920	0	0	48.25	63.0325	0	0	0	0	0	0	0	0	0	0	0	0	0	0	0	0	0	0	0	0	0	0	0	0	1	37.5	45	67.5	82.5	71	67.5	67.5	67.5	67.5	0
875	1	2698	0	1	154	62.4932	1	0	0	0	0	0	0	0	0	0	0	0	0	0	0	0	0	0	0	0	0	0	0	0	1	7	56	224.5	80.5	0	0	0	0	0	0
876	1	2920	0	1	130.5	45.362	0	0	0	0	0	0	0	0	0	0	0	0	0	0	0	0	0	0	0	0	0	0	0	0	1	154	168	155	289.5	387.25	253.5	154	14	14	0
876	2	2920	0	0	90	51.0568	1	0	0	1	0	0	0	0	0	0	0	0	0	0	0	1	0	0	0	0	0	0	0	0	1	0	0	0	17.5	68.875	135	199.5	202.5	0	0
877	2	2792	0	0	14	53.1568	1	0	0	0	0	0	0	0	0	0	0	0	0	0	0	0	0	0	0	0	0	0	0	0	1	0	0	86	337.5	396	253.5	7	70	0	0
877	1	2173	0	1	122.5	31.9297	0	0	0	0	0	0	0	0	0	0	0	0	0	0	0	0	0	0	0	0	0	0	0	0	0	0	28	87.5	42	14	0	0	0	0	0
878	1	2920	0	1	92.25	69.5022	0	0	0	0	0	0	0	0	0	0	0	0	0	0	0	0	0	0	0	0	0	0	0	1	0	69.25	115	84	90.75	113.25	113	170	154	28	0
878	2	2920	0	0	56	68.3332	0	0	0	0	0	0	0	0	0	0	0	0	0	0	0	0	1	0	0	0	0	0	1	0	1	0	0	0	15	37.5	90	149.75	135	150	90
879	1	2920	0	1	159.5	43.0046	1	0	0	0	0	0	0	0	0	0	0	0	0	0	0	0	0	0	0	0	0	0	0	0	1	158.25	133	153	56	0	0	0	0	0	57.75
879	2	2248	0	0	86	71.7254	1	0	0	1	0	0	0	0	0	0	0	0	0	0	0	0	0	0	0	0	0	1	0	1	1	165.5	203.5	236.25	258	0	0	0	0	0	0
880	1	2920	0	1	354	49.4497	0	1	0	0	0	0	0	0	0	0	0	0	0	0	0	0	0	0	0	0	0	0	0	0	1	224.75	61	34.5	144.5	0	0	43	190.5	0	0
880	2	2695	0	0	14.5	28.5839	1	0	0	0	0	0	0	0	0	0	0	0	0	0	0	0	0	0	0	0	0	0	0	0	0	25.5	5.25	15	0	98	110.25	56	0	0	0
881	1	2920	0	1	119	54.5641	0	0	0	0	0	0	0	0	0	0	0	0	0	0	0	0	0	0	0	0	0	0	0	0	1	302.75	273	273	173.25	56	182	98	133.45	133.025	0
881	2	1327	0	0	37.5	53.751	1	0	1	0	0	0	0	0	0	0	0	0	0	0	0	0	0	0	0	0	0	0	0	0	1	37.5	63.25	154.5	168	0	0	0	0	0	0
882	2	2838	0	0	0	74.2799	0	0	0	0	0	0	0	0	0	0	0	0	0	0	0	0	0	0	0	0	0	0	0	1	1	0	0	0	0	67.5	33.75	90	60	0	0
882	1	2650	0	1	91	52.0425	1	0	0	0	0	0	0	0	0	0	0	0	0	0	0	0	0	0	0	0	0	0	0	1	0	49	70	14	0	0	0	0	0	0	0
883	2	2582	0	0	42	60.8093	0	0	0	0	0	0	0	0	0	0	0	0	0	0	0	0	0	0	0	1	0	0	0	0	1	49.3559	77	105	112	0	0	0	0	0	0
883	1	1361	0	1	129.75	60.823	0	0	0	0	0	0	0	0	0	0	0	0	0	0	0	0	0	0	0	1	0	0	0	0	1	143.5	160	171	114.5	0	0	0	0	0	0
884	1	2920	0	1	105	50.9117	1	0	0	0	0	0	0	0	0	0	0	0	0	0	0	0	0	0	0	0	0	0	0	0	1	165	157.5	135	150	105	90	82.5	61.5	91.5	0
884	2	2824	0	0	0	51.484	0	0	0	0	0	0	0	0	0	0	0	0	0	0	0	0	0	0	0	0	0	0	0	0	1	0	0	98	344	171.25	180	271.55	135.5	0	0
885	2	2441	0	0	0	70.7015	0	0	0	0	0	0	0	0	0	0	0	0	0	0	0	0	0	0	0	0	0	1	0	1	1	0	0	28.5	114.5	0	0	0	0	0	0
885	1	2362	0	1	289.05	35.6642	1	0	0	0	0	0	0	0	0	0	0	0	0	0	0	0	0	0	0	0	0	0	0	0	1	366.35	366.35	338.3	313.65	239.7	237.15	81.6	0	0	0
886	1	2103	0	1	91.35	50.7091	0	0	0	0	0	0	0	0	0	0	0	0	0	0	0	0	0	0	0	0	0	0	0	0	0	143.65	122.4	154.7	136.85	59.25	63	0	0	0	0
886	2	1300	0	0	0	72.7878	0	0	0	0	0	0	0	0	0	0	0	0	0	0	0	0	0	0	0	0	0	0	0	0	1	0	0	0	0	0	0	0	0	0	0
887	2	2920	0	0	50	52.2369	1	0	0	0	0	0	0	0	0	0	0	0	0	0	0	0	0	0	0	0	0	0	0	0	1	0	0	91.5	249	238.5	261	197.25	215.25	116.5	0
887	1	2324	0	1	94.5	87.1892	0	0	0	0	0	0	0	0	0	0	0	0	0	0	0	0	0	0	0	0	0	1	0	1	1	98	126	208.6	107.95	133	98.5	28.5	0	0	0
888	2	2615	0	0	0	39.6424	1	0	0	0	0	0	0	0	0	0	0	0	0	0	0	0	0	0	0	0	0	0	0	0	0	0	21	0	0	0	173	160.5	0	0	0
888	1	2415	0	1	98	73.9377	1	0	0	0	0	0	0	0	0	0	0	0	0	0	0	0	0	0	0	0	0	1	0	1	0	85.5	52.5	42	31.5	21	0	0	0	0	0
889	1	2878	0	1	287	55.1692	0	0	0	0	0	0	0	0	0	0	0	0	0	0	0	0	0	0	0	0	0	0	0	0	1	235.455	213.75	355.5	263.25	220.5	252	0	0	0	0
889	2	2383	0	0	84	69.1107	1	0	1	0	0	0	0	0	0	0	0	0	0	0	0	0	0	0	0	0	0	0	0	1	1	77	105	0	10.5	189	340.8	84	0	0	0
890	1	2208	0	1	193	59.5061	1	0	0	0	0	0	0	0	0	0	0	0	0	0	0	0	0	0	0	0	0	1	0	0	0	60	0	0	39.1	47.925	46	0	0	0	0
890	2	1850	0	0	85.5	54.2246	0	0	1	0	0	0	0	0	0	0	0	0	0	0	0	0	0	0	0	0	0	0	0	1	0	86	0	0	86	0	0	0	0	0	0
891	1	2718	0	1	178.5	64.0948	0	0	0	0	0	0	0	0	0	0	0	0	0	0	0	0	0	0	0	0	0	0	0	1	1	168	140	70	140	157.85	133	178	7.5	0	0
891	2	1719	0	0	0	63.5609	1	0	0	0	0	0	0	0	0	0	0	0	0	0	0	0	0	0	0	0	0	0	0	1	1	0	0	0	2.07143	0	0	0	0	0	0
892	1	2920	0	1	114.5	64.2974	0	0	0	0	0	0	0	1	0	0	0	0	0	0	0	0	0	0	0	0	0	0	0	0	0	115	154	129	172	172	0	0	0	0	0
892	2	226	0	0	44.25	75.282	0	0	0	1	0	0	0	0	0	0	0	0	0	0	0	0	0	0	0	0	0	0	0	0	1	15.25	0	0	0	0	0	0	0	0	0
893	2	2920	0	0	0	44.2695	1	0	0	0	0	0	0	0	0	0	0	0	0	0	0	0	0	0	0	1	0	0	0	0	1	0	0	0	0	35	56	0	0	0	0
893	1	2394	0	1	350	57.1624	0	0	0	0	0	0	0	0	0	0	0	0	0	0	0	0	0	0	0	1	0	1	0	1	0	369	342	287	328	172	175.9	77	0	0	0
894	1	2920	0	1	164.5	86.4254	1	1	0	0	0	0	0	0	0	0	0	0	0	0	0	0	0	0	0	0	0	0	0	1	1	126	114	171.5	129	148	7	0	0	0	0
894	2	1891	0	0	82.5	73.5407	1	0	0	0	0	0	0	0	0	0	0	0	0	0	0	0	0	0	0	0	0	0	0	0	1	45	42	45.5	42	35	0	0	0	0	0
895	2	2920	0	0	5.25	36.7265	0	0	0	0	0	0	0	0	0	0	0	0	0	0	0	0	0	0	0	0	0	0	0	0	0	0	0	0	0	0	0	0	0	0	0
895	1	2239	0	1	357	66.9204	0	0	0	1	0	0	0	0	0	0	0	0	0	0	0	0	0	0	0	0	0	0	0	1	1	336	311.5	351	203	21.875	0	0	0	0	0
896	2	2920	0	0	50.75	54.3588	1	0	0	0	0	0	0	0	0	0	0	0	0	0	0	0	0	0	0	0	0	1	0	0	1	105.5	42	123.15	67.5	0	0	67.5	60	0	0
896	1	2698	0	1	151	54.9118	0	0	0	0	0	0	0	0	0	0	0	0	0	0	0	0	0	0	0	0	0	1	0	0	1	156	140	112	109.75	150.5	238	217	112	0	0
897	2	2920	0	0	0	41.7753	0	0	0	0	0	0	0	0	0	0	0	0	0	0	0	0	0	0	0	1	0	0	0	0	1	0	0	0	55.25	64.5	63	119	77	0	0
897	1	2196	0	1	182	55.3718	1	0	0	0	0	0	0	0	0	0	0	0	0	0	0	0	0	0	0	1	0	0	0	1	1	126	126	183.5	174	126	168	0	0	0	0
898	2	2920	0	0	28	59.3664	1	0	0	0	0	0	0	0	0	0	0	0	0	0	0	0	0	0	0	1	0	1	0	1	1	0	0	0	0	0	0	0	0	0	0
898	1	2894	0	1	221	40.0394	0	0	0	0	0	0	0	0	0	0	0	0	0	0	0	0	0	0	0	1	0	0	0	1	1	188	171	210	317	344	368	367	314	0	0
899	1	2920	0	1	98	73.0643	0	0	0	0	0	0	0	0	0	0	0	0	0	0	0	0	0	0	0	1	0	1	1	1	0	86.75	129.5	167	169.5	126	168	171	171	100.5	0
899	2	1951	0	0	0	54.1261	1	0	0	0	0	0	0	0	0	0	0	0	0	0	0	0	1	0	0	1	0	0	1	0	1	105	329	378	504	378	42	0	0	0	0
900	1	2685	0	1	262.5	32.198	1	0	0	0	0	0	0	0	0	0	0	0	0	0	0	0	0	0	0	0	0	1	1	0	1	259.5	284	203	161	191.25	0	233.25	84	0	0
900	2	2252	0	0	45	64.1332	0	0	0	0	0	0	0	0	0	0	0	0	0	0	0	0	0	0	0	1	0	0	1	1	1	165	180	195	169	244	237	30.5	0	0	0
901	2	2579	0	0	0	76.7413	0	0	0	1	0	0	0	1	0	0	0	0	0	0	0	0	0	0	0	0	0	0	0	1	1	0	0	0	0	0	0	171	0	0	0
901	1	2334	0	1	197.75	56.7408	1	0	0	1	0	0	0	0	0	0	0	0	0	0	0	0	0	0	0	0	0	0	0	0	1	168	154	392	336	336	336	112	0	0	0
902	1	2517	0	1	179.5	42.3256	1	0	0	0	0	0	0	0	0	0	0	0	0	0	0	0	0	0	0	0	0	0	0	0	0	247.5	225	247.5	266.9	314	330	284	0	0	0
902	2	2245	0	0	67.5	64.0702	1	0	0	0	0	0	0	0	0	0	0	0	0	0	0	0	0	0	0	0	0	0	0	0	1	67.5	82.5	180	135	135	135	0	0	0	0
903	1	2920	0	1	140.25	77.9323	0	0	0	0	0	0	0	0	0	0	0	0	0	0	0	0	0	0	0	0	0	0	1	0	0	123.75	112.5	146.25	97.625	46.25	3.625	0	0	0	0
903	2	740	0	0	0	77.6914	1	0	0	0	0	0	0	0	0	0	0	0	0	0	0	0	0	0	0	0	0	0	1	0	0	85.4	154	0	0	0	0	0	0	0	0
904	1	2714	0	1	257.5	74.4497	0	0	1	0	0	0	0	0	0	0	0	0	0	0	0	0	0	0	0	0	0	0	0	0	0	243.5	244	230	230	230	230	237	150.75	0	0
904	2	692	0	0	55.5	88.6869	0	0	0	1	0	0	0	0	0	0	0	0	0	0	0	0	0	0	0	0	0	1	0	0	0	0	0	0	0	0	0	0	0	0	0
905	2	2920	0	0	24.5	48.5078	1	0	0	0	0	0	0	0	0	0	0	0	0	0	0	1	0	0	0	0	0	0	0	1	1	14	0	0	0	0	0	70	180.6	238	0
905	1	1264	0	1	178.5	53.8906	1	0	0	0	0	0	0	0	0	0	0	0	0	0	0	1	0	0	0	0	0	1	0	0	1	318	209.5	210	84	0	0	0	0	0	0
906	2	2920	0	0	24.5	61.5924	0	0	1	0	0	0	0	0	0	0	0	0	0	0	0	1	0	0	0	0	0	0	0	0	1	0	0	0	0	0	0	0	0	0	0
906	1	815	0	1	149.5	58.4328	0	0	0	0	0	0	0	0	0	0	0	0	0	0	0	0	1	0	0	1	0	0	0	0	0	150	135	28	0	0	0	0	0	0	0
907	1	2799	0	1	256.75	65.3871	1	0	0	0	0	0	0	0	0	0	0	0	0	0	0	0	0	0	0	0	1	0	0	1	1	252	253.5	231.75	0	0	0	0	0	0	0
907	2	2727	0	0	0	53.918	0	0	0	0	0	0	0	0	0	0	0	0	0	0	0	0	0	0	0	0	0	0	0	0	1	0	0	0	0	77	154	146	70	0	0
908	1	2920	0	1	199.5	68.9985	0	0	0	0	0	0	0	0	0	0	0	0	0	0	0	0	0	0	0	0	0	0	0	0	1	194.25	251.25	176	333	346	288	336	308	288	182.25
908	2	2920	0	0	84.25	46.772	0	0	0	0	0	0	0	0	0	0	0	0	0	0	0	0	0	0	0	0	0	0	0	0	0	126	161	168	168	168	182	168	189	70	0
909	2	2920	0	0	68.25	27.831	0	0	0	0	0	0	0	0	0	0	0	0	0	0	0	0	0	0	0	0	0	0	0	0	0	0	0	0	0	0	0	0	0	0	0
909	1	2874	0	1	168	64.0948	0	0	0	0	0	0	0	0	0	0	0	0	0	0	0	0	0	0	0	0	0	0	0	1	1	210.75	255	237	252	193	157.5	217.5	255	0	0
910	1	2920	0	1	91	49.3237	1	0	0	0	0	0	0	0	0	0	0	0	0	0	0	0	0	0	0	0	0	0	0	0	0	0	0	46	0	7	0	114.75	0	0	0
910	2	2920	0	0	0	47.8918	1	1	0	0	0	0	0	0	0	0	0	0	0	0	0	0	0	0	0	0	0	0	0	0	0	83.75	33	0	0	0	0	0	0	0	0
911	2	2920	0	0	0	66.7452	1	0	0	0	0	0	0	0	0	0	0	0	0	0	0	0	0	0	0	0	0	0	0	0	1	0	0	228	284.5	202.5	231	399	220.5	173.25	59.5
911	1	2254	0	1	152.25	66.4632	1	0	0	0	0	0	0	0	0	0	0	0	0	0	0	0	0	0	0	0	0	0	0	0	1	168	168	162	252	294	336	56	0	0	0
912	1	2864	0	1	246	67.7089	0	0	0	0	0	0	0	0	0	0	0	0	0	0	0	0	0	0	0	0	0	0	0	1	1	261	241.35	246	246	246	246	246	369	0	0
912	2	2852	0	0	0	65.1681	0	0	0	0	0	0	0	0	0	0	0	0	0	0	0	1	0	0	0	0	0	0	0	0	1	93.5	279.75	248.25	155.25	77	0	0	0	0	0
913	1	2920	0	1	102.5	32.6963	1	0	0	0	0	0	0	0	0	0	0	0	0	0	0	1	0	0	0	0	1	0	1	0	1	0	63	137.5	97	161	168	42	0	0	0
913	2	2920	0	0	67.5	25.5804	1	0	0	0	0	0	0	0	0	0	0	0	0	0	0	0	0	0	0	0	0	0	0	0	1	2	0	0	5.25	0	66.25	0	0	0	0
914	1	2303	0	1	275.25	57.4116	0	0	0	1	0	0	0	0	0	0	0	0	0	0	0	0	0	0	0	0	0	0	0	0	1	231	283.5	346.5	317.25	387	387	96.75	0	0	0
914	2	1551	0	0	3.5	40.7184	1	0	0	0	0	0	0	0	0	0	0	0	0	0	0	0	0	0	0	0	0	0	0	0	0	45	0	0	50	42	0	0	0	0	0
915	1	2920	0	1	135	67.6049	1	0	0	0	0	0	0	0	0	0	0	0	0	0	0	1	0	0	0	0	0	0	0	1	1	97.5	180	175.5	157.5	241.5	280	336	280	336	154
915	2	1106	0	0	0	74.1047	0	0	0	0	0	0	0	0	0	0	0	0	0	0	0	0	0	0	0	0	0	1	1	1	1	0	0	0	0	0	0	0	0	0	0
916	1	2920	0	1	339.15	51.3142	0	0	0	0	0	0	0	0	0	0	0	0	0	0	0	0	0	0	0	1	0	0	0	0	1	181.9	182.325	200.5	288.1	572.9	602.346	621.35	633.675	438.6	0
916	2	2567	0	0	0	47.8507	1	0	0	0	0	0	0	0	0	0	0	0	0	0	0	0	0	0	0	0	0	1	0	1	1	0	0	0	0	0	0	15	0	0	0
917	1	2679	0	1	294	66.0497	0	0	0	0	0	0	0	0	0	0	0	0	0	0	0	0	0	0	0	1	0	0	0	1	1	252	252	238.5	256.5	255.5	256.25	165.5	84	0	0
917	2	2492	0	0	15.25	46.7282	0	0	0	0	0	0	0	0	0	0	0	0	0	0	0	0	0	0	0	0	0	1	1	1	1	92.25	15.5	0	150.5	294	255.5	275.5	0	0	0
918	2	2745	0	0	8.16667	47.5331	1	0	0	0	0	0	0	0	0	0	0	0	0	0	0	0	0	0	0	0	0	0	1	0	1	75	121	158	314	280	337	336	185	0	0
918	1	2555	0	1	121.55	49.7207	1	0	0	0	0	0	0	0	0	0	0	0	0	0	0	0	0	0	0	0	0	0	0	0	1	126	131.6	154	181.5	255	345	318.5	0	0	0
919	1	2920	0	1	262.5	57.0885	1	0	0	0	0	0	0	0	0	0	0	0	0	0	0	0	1	0	0	0	0	0	1	1	1	103.4	31.25	63	27	51.85	15	0	5	0	0
919	2	2920	0	0	0	48.1957	1	0	0	0	0	0	0	1	0	0	0	0	0	0	0	0	1	0	0	0	0	0	1	0	1	0	0	0	0	0	0	0	0	0	0
920	1	2920	0	1	96	58.9448	0	0	0	0	0	0	0	0	0	0	0	0	0	0	0	0	0	0	0	0	0	0	1	0	1	133	319.75	353.5	182.75	338	315.75	323.25	345.75	152.25	0
920	2	2588	0	0	54.25	50.8789	0	0	0	0	0	0	0	0	0	0	0	0	0	0	0	1	0	0	0	0	0	0	0	0	0	1.75	103	179.5	143	177	180	195	0	0	0
921	2	2676	0	0	6.5	61.1543	1	0	0	0	0	0	0	0	0	0	0	0	0	0	0	0	0	0	0	0	0	0	0	0	1	0	0	0	0	8.25	0	14.5	32.5	0	0
921	1	1971	0	1	105	57.4827	0	0	0	0	0	0	0	0	0	0	0	0	0	0	0	0	0	0	0	0	0	1	1	0	0	126	140	84	21	63.25	0	0	0	0	0
922	1	2920	0	1	307	35.259	0	0	1	0	0	0	0	0	0	0	0	0	0	0	0	0	0	0	0	0	0	0	0	0	1	378	231	210	189	252	336	392	336	224	0
922	2	1212	0	0	32	34.8976	1	0	0	0	0	0	0	0	0	0	0	0	0	0	0	0	0	0	0	0	0	0	0	0	1	63	142.8	142.8	49.7	0	0	0	0	0	0
923	1	2920	0	1	374.5	74.0308	0	0	0	0	0	0	0	1	0	0	0	0	0	0	0	0	0	0	0	0	0	0	0	0	1	236.25	273	220.5	154	168	168	0	252	189	0
923	2	2157	0	0	0	76.0596	1	0	0	0	0	0	0	0	0	0	0	0	0	0	0	0	1	0	0	0	0	0	0	1	1	175	178.5	161	168	84	80.5	0	0	0	0
924	1	2787	0	1	98	53.5867	0	0	0	0	0	0	0	0	0	0	0	0	0	0	0	0	0	0	0	0	0	0	0	0	1	154	168	77	154.5	141	162	189.75	126.75	0	0
924	2	2139	0	0	0	68.1086	0	0	1	0	0	0	0	0	0	0	0	0	0	0	0	0	0	0	0	0	0	0	0	1	1	0	0	43	136	215	172	0	0	0	0
925	1	2609	0	1	119	39.9874	1	0	0	0	0	0	0	0	0	0	0	0	0	0	0	0	0	0	0	0	0	0	0	1	0	0	0	0	0	0	0	0	0	0	0
925	2	2223	0	0	63.75	47.3825	1	0	0	0	0	0	0	0	0	0	0	0	0	0	0	0	0	0	0	0	0	0	0	0	1	85	42	70	138.25	90.5	143.5	0	0	0	0
926	1	2920	0	1	150.5	41.1839	1	0	0	0	0	0	0	0	0	0	0	0	0	0	0	0	0	0	0	0	0	0	0	0	1	3.5	66.5	231	231	327.25	282	301	360	360	90
926	2	2920	0	0	0	39.2208	0	0	0	0	0	0	0	0	0	0	0	0	0	0	0	0	0	0	0	0	0	0	1	0	1	182	294	49	273	273	252	231	252	217	168
927	1	2783	0	1	182	75.8488	1	0	0	0	0	0	0	0	0	0	0	0	0	0	0	0	0	0	0	0	0	1	0	1	0	105	82.5	91	93.8	23.8	0	0	35.7	0	0
927	2	1928	0	0	0	92.0217	0	0	0	0	0	0	0	0	0	0	0	0	0	0	0	0	1	0	0	0	0	1	0	1	1	0	0	0	0	0	0	0	0	0	0
928	1	2920	0	1	152.5	53.0692	1	0	0	0	0	0	0	0	0	0	0	0	0	0	0	0	0	0	0	0	0	0	0	0	1	30.5	198	305	289.75	61	122	320	367.5	391.25	329.75
928	2	2814	0	0	3.5	31.4259	1	0	0	0	0	0	0	0	0	0	0	0	0	0	0	0	0	0	0	0	0	0	0	0	0	31.5	134.4	166.6	190.4	215.6	308	336	224	0	0
929	2	2920	0	0	0	74.9754	1	0	0	0	0	0	0	0	0	0	0	0	0	0	0	0	1	0	0	0	0	1	1	1	0	0	0	0	0	0	0	0	0	0	0
929	1	1520	0	1	225	74.4743	0	0	1	1	0	0	0	0	0	0	0	0	0	0	0	0	1	0	0	0	0	0	0	1	1	22.5	22.5	138.5	60.5	28	0	0	0	0	0
930	1	2920	0	1	92	79.8954	0	0	0	0	0	0	0	0	0	0	0	0	0	0	0	0	0	0	0	0	0	0	0	0	0	158	120	120	133.5	210	175	189	21	0	0
930	2	2920	0	0	0	73.5735	1	0	0	1	0	0	0	0	0	0	0	0	0	0	0	0	0	0	0	0	0	0	0	0	0	0	2.25	66.5	0	0	0	0	0	0	0
931	2	2920	0	0	0	62.2029	1	0	0	0	0	0	0	0	0	0	0	0	0	0	0	0	0	0	0	0	0	0	0	1	1	0	0	0	0	0	0	215	230.5	15.5	0
931	1	1558	0	1	126	57.0337	0	0	0	1	0	0	0	0	0	0	0	0	0	0	0	0	0	0	0	0	0	0	0	1	1	252	210	0	0	0	0	0	0	0	0
932	2	2208	0	0	0	77.6722	1	0	0	0	0	0	0	0	0	0	0	0	0	0	0	0	0	0	0	0	0	0	1	1	1	0	0	0	0	0	0	0	0	0	0
932	1	1086	0	1	147	58.2439	1	0	0	0	0	0	0	0	0	0	0	0	0	0	0	0	0	0	0	0	0	0	0	1	0	207	67.5	0	0	0	0	0	0	0	0
933	1	2920	0	1	159	66.2989	0	0	0	0	0	0	0	0	0	0	0	0	0	0	0	0	1	0	0	0	0	0	0	1	1	360	269	294	278.5	245.4	219.3	0	0	0	0
933	2	1893	0	0	85.75	36.3679	0	0	0	0	0	0	0	0	0	0	0	0	0	0	0	0	0	0	0	0	0	0	0	0	0	0	0	0	0	0	0	0	0	0	0
934	2	2640	0	0	69	55.8208	0	0	1	0	0	0	0	0	0	0	0	0	0	0	0	0	0	0	0	0	0	0	0	0	0	23	0	0	0	0	23	0	0	0	0
934	1	29	0	1	147.25	76.8864	1	0	0	0	0	0	0	0	0	0	0	0	0	0	0	0	0	0	0	0	0	0	0	0	1	15	0	0	0	0	0	0	0	0	0
935	1	2360	0	1	177.75	43.0375	0	0	0	0	0	0	0	0	0	0	0	0	0	0	0	0	0	0	0	0	1	0	0	1	1	4.25	0	180	200.55	170.8	273.7	119	0	0	0
935	2	1282	0	0	0	76.7933	0	0	0	1	0	0	0	0	0	0	0	0	0	0	0	0	0	0	0	1	0	0	0	1	1	0	0	71	0	0	0	0	0	0	0
936	2	2348	0	0	0	31.7873	0	0	0	0	0	0	0	0	0	0	0	0	0	0	0	0	0	0	0	0	0	0	0	0	1	0	26.25	14	35	0	119.5	117	0	0	0
936	1	1708	0	1	227.75	31.7052	0	0	0	0	0	0	0	0	0	0	0	0	0	0	0	0	0	0	0	0	0	0	0	0	1	288.05	206.5	242.25	516	230	0	0	0	0	0
937	2	2920	0	0	76.25	62.0387	0	0	0	0	0	0	0	0	0	0	0	0	0	0	0	0	0	0	0	0	0	0	0	0	1	0	17.5	186.5	331.05	115.5	0	0	0	0	0
937	1	2425	0	1	121.75	40.3242	0	0	0	0	0	0	0	0	0	0	0	0	0	0	0	0	0	0	0	0	0	0	0	0	0	130.5	150	142.5	165	153.2	61.25	84.25	0	0	0
938	1	2920	0	1	169	52.6859	0	0	0	0	0	0	0	0	0	0	0	0	0	0	0	0	0	0	0	0	0	1	0	0	1	166.5	168	126	168	225.25	206.5	168	165	70	0
938	2	2920	0	0	52.5	32.4608	1	0	0	0	0	0	0	0	0	0	0	0	0	0	0	0	0	0	0	0	0	0	0	0	1	0.483871	59.5	56.25	82.5	56.25	45	105	120	65.25	0
939	2	2433	0	0	7.125	53.5538	0	0	0	0	0	0	0	0	0	0	0	0	0	0	0	0	0	0	0	1	0	0	0	0	0	28	28	154	168	168	168	112	0	0	0
939	1	2208	0	1	126.5	53.5894	0	0	0	0	0	0	0	0	0	0	0	0	0	0	0	0	0	0	0	1	0	0	0	0	0	107.5	115.25	115.25	123	115.25	115.25	0	0	0	0
940	1	2920	0	1	266	48.2313	0	0	0	0	0	0	0	0	0	0	0	0	0	0	0	0	0	0	0	1	0	0	0	0	1	196	252	224	252	280	322	325	224	29	0
940	2	2920	0	0	0	61.7347	1	0	0	0	0	0	0	0	0	0	0	0	0	0	0	0	0	0	0	1	0	0	0	1	1	0	0	0	0	0	0	0	0	0	0
941	1	2910	0	1	400.5	65.4173	1	0	0	0	0	0	0	0	0	0	0	0	0	0	0	0	0	0	0	0	0	0	0	1	0	513	256.5	0	0	0	85	112.5	35.75	0	0
941	2	1541	0	0	85.5	50.9117	1	0	0	0	0	0	0	0	0	0	0	0	0	0	0	0	0	0	0	0	0	0	0	0	0	0	0	0	0	0	0	0	0	0	0
942	1	2920	0	1	176.75	88.3091	1	0	0	1	0	0	0	0	0	0	0	0	0	0	0	0	0	0	0	0	0	1	0	0	1	48.75	0	0	0	0	0	0	0	0	0
942	2	2611	0	0	8.75	52.4012	1	0	0	0	0	0	0	0	0	0	0	0	0	0	0	0	0	0	0	0	0	0	0	0	0	0	0	0	0	46.375	113.05	119	0	0	0
943	2	2768	0	0	0	40.9703	1	0	0	0	0	0	0	0	0	0	0	0	0	0	0	0	0	0	0	0	0	0	0	0	1	31.5	28	0	0	0	84	249	116	0	0
943	1	2658	0	1	194.5	32.6005	0	0	0	0	0	1	0	0	0	0	0	0	0	1	0	0	0	0	0	0	0	0	0	0	1	523.5	640.5	610	671	551	556	408.5	75.375	0	0
944	1	2920	0	1	241.5	56.979	1	0	0	0	0	0	0	0	0	0	0	0	0	0	0	0	0	0	0	0	0	0	0	0	0	260.25	110.25	217	213.75	234.75	236.25	258	256.5	64.5	0
944	2	2920	0	0	84	56.8941	1	0	0	0	0	0	0	0	0	0	0	0	0	0	0	0	0	0	0	0	0	0	0	0	0	0	0	35.5	45	257.025	56	84	84	84	0
945	2	2920	0	0	50.75	48.2806	0	0	0	0	0	0	0	0	0	0	0	0	0	0	0	0	0	0	0	0	0	0	0	0	0	0	0	0	0	0	0	0	0	0	0
945	1	1412	0	1	99	76.024	1	0	0	1	0	0	0	0	0	0	0	0	0	0	0	0	0	0	0	0	0	1	0	1	0	56.25	80	139	144	0	0	0	0	0	0
946	2	2150	0	0	0	69.4119	0	0	0	0	0	0	0	0	0	0	0	0	0	0	0	0	0	0	0	0	0	0	0	1	0	0	0	0	0	0	0	0	0	0	0
946	1	368	0	1	110	74.2142	1	0	0	0	0	0	0	0	0	0	0	0	0	0	0	0	0	0	0	0	0	1	0	0	0	7	0	0	0	0	0	0	0	0	0
947	1	2920	0	1	116	52.0425	1	0	0	0	0	0	0	0	0	0	0	0	0	0	0	0	0	0	0	0	0	0	0	1	0	122.25	245.5	245.5	230	276	367.75	345.75	276.75	92.25	0
947	2	2293	0	0	15	57.6005	1	0	0	0	0	0	0	0	0	0	0	0	0	0	0	0	0	0	0	0	0	1	0	0	0	0	43	247	264	21.75	0	0	0	0	0
948	1	2761	0	1	154	47.158	0	0	0	0	0	0	0	0	0	0	0	0	0	0	0	1	0	0	0	0	0	0	0	0	0	146	77	63	77	84	168	154	112	0	0
948	2	1477	0	0	22.5	44.5899	1	0	0	0	0	0	0	0	0	0	0	0	0	0	1	0	0	0	0	0	0	0	0	0	0	0	1	0	5.25	0	0	0	0	0	0
949	2	2875	0	0	0	27.0069	0	1	0	0	0	0	0	0	0	0	0	0	0	0	0	0	0	0	0	0	1	0	0	0	0	0	0	0	0	0	0	0	0	0	0
949	1	1959	0	1	148	67.2708	0	0	0	0	0	0	0	0	0	0	0	0	0	0	0	0	0	0	0	0	0	0	0	1	1	115.5	115.5	126	111.75	128.25	56.25	0	0	0	0
950	2	2646	0	0	0	69.4721	1	0	0	1	0	0	0	0	0	0	0	0	0	0	0	0	0	0	0	0	0	0	0	0	0	0	0	0	0	0	0	0	0	0	0
950	1	2464	0	1	213.75	73.3846	0	0	0	0	0	0	0	0	0	0	0	0	0	0	0	0	0	0	0	0	0	0	1	0	0	253.5	147	151	175	166	295	204.25	0	0	0
951	2	2413	0	0	35	53.5237	1	0	0	0	0	0	0	0	0	0	0	0	0	0	0	0	0	0	0	0	0	0	0	0	0	42	168	213	238.5	255	244.5	132	0	0	0
951	1	2018	0	1	189	53.5757	1	0	0	0	0	0	0	0	0	0	0	0	0	0	0	0	0	0	0	0	0	0	0	0	0	147	189	210	231	42	0	0	0	0	0
952	2	2196	0	0	31.5	90.3707	1	0	0	0	0	0	0	0	0	0	0	0	0	0	0	0	0	0	0	0	1	0	0	0	0	0	205.5	128	144	215	90.5	0	0	0	0
952	1	266	0	1	112	83.2357	0	0	0	1	0	0	1	0	0	0	0	0	0	0	0	0	0	0	0	0	0	0	1	0	0	0	0	0	0	0	0	0	0	0	0
953	2	2920	0	0	0	66.9341	0	0	0	0	0	0	0	0	0	0	0	0	0	0	0	0	0	0	0	0	0	0	0	0	1	7	45.5	0	15	0	0	0	23.25	107.25	67.5
953	1	2247	0	1	263.25	58.8134	1	0	1	0	0	0	0	0	0	0	0	0	0	0	0	0	0	0	0	0	0	0	0	1	0	321.3	321.3	348.075	256.2	168	126	0	0	0	0
954	2	2114	0	0	0	57.6799	1	0	0	0	0	0	0	0	0	0	0	0	0	0	0	0	0	0	0	0	0	0	0	0	0	91.5	198.625	103.125	0	0	0	0	0	0	0
954	1	1975	0	1	230	57.8907	0	0	0	0	0	0	0	0	0	0	0	0	0	0	0	0	0	0	0	0	0	0	0	0	0	138	15.5	0	182	168	0	0	0	0	0
955	2	2551	0	0	14.5	40.2995	0	0	0	0	0	0	0	0	0	0	0	0	0	0	0	0	0	0	0	0	0	0	0	0	0	3.5	0	0	261	381.75	345.75	300	0	0	0
955	1	2453	0	1	147	61.9182	1	0	0	0	0	0	0	0	0	0	0	0	0	0	0	0	0	0	0	0	0	0	0	0	1	175.5	158.25	137.25	159.75	196	77	0	0	0	0
956	2	2920	0	0	0	49.0609	1	0	0	0	0	0	0	0	0	0	0	0	0	0	0	0	0	0	0	0	0	0	0	0	0	0	0	0	0	0	0	0	0	0	0
956	1	2441	0	1	135	48.8665	1	0	0	0	0	0	0	0	0	0	0	0	0	0	0	0	0	0	0	0	0	0	0	0	0	0	0	0	0	0	0	0	0	0	0
957	2	2734	0	0	7	52.3929	0	0	0	0	0	0	0	0	0	0	0	0	0	0	0	0	0	0	0	0	0	0	0	0	0	0	0	0	0	0	0	46.5	22.5	0	0
957	1	1484	0	1	306.5	74.3566	0	0	0	0	0	0	0	0	0	0	0	0	0	0	0	0	0	0	0	0	0	0	0	0	1	220.5	174	220.5	197.25	0	0	0	0	0	0
958	2	2920	0	0	0	69.8609	1	0	0	1	0	0	0	0	0	0	0	0	0	0	0	0	0	0	0	0	0	0	0	0	0	0	0	0	46	5.95	0	0	0	0	0
958	1	1193	0	1	156	75.9501	0	0	0	0	0	0	0	0	0	0	0	0	0	0	0	0	0	0	0	0	0	0	0	0	0	118.5	155	90	0	0	0	0	0	0	0
959	1	2920	0	1	217	46.1121	0	0	0	0	0	0	0	0	0	0	0	0	0	0	0	1	0	0	0	0	0	0	0	1	0	210	161	126	168	168	126	126	168	168	42
959	2	2920	0	0	0	54.8078	1	0	0	0	0	0	0	0	0	0	0	0	0	0	0	0	1	0	0	0	0	1	0	0	1	0	0	0	0	0	0	171	171	84	0
960	1	2920	0	1	219.7	53.4991	0	0	0	0	0	0	0	0	0	0	0	0	0	0	0	0	0	0	0	0	0	0	0	0	0	219.3	138.55	211.95	280	230.325	413.3	366.75	275.375	167.45	0
960	2	2920	0	0	5.25	75.1999	0	0	0	0	0	0	0	0	0	0	0	0	0	0	0	0	0	0	0	0	0	0	0	0	1	0	0	0	0	0	0	0	107.25	0	0
961	1	2920	0	1	100.75	45.362	0	0	0	0	0	0	0	0	0	0	0	0	0	0	0	0	0	0	0	0	0	0	0	0	1	294.175	107.1	337.575	548.675	365.5	391.85	366.5	155.8	238	98
961	2	2677	0	0	84	44.7185	1	0	0	0	0	0	0	0	0	0	0	0	0	0	0	0	0	0	0	0	0	0	0	0	1	77	91	126	126	56	137.2	7	28	0	0
962	1	2920	0	1	149.5	65.1982	0	0	0	0	0	0	0	0	0	0	0	0	0	0	0	0	1	0	0	1	0	0	0	1	1	70	70	42	0	105	190.5	108	0	0	0
962	2	2248	0	0	0	53.7236	1	0	0	0	0	0	0	0	0	0	0	0	0	0	0	0	0	0	0	0	0	1	0	1	1	0	0	0	0	77	77	0	0	0	0
963	2	2286	0	0	87.5	68.6206	0	0	0	0	0	0	0	0	0	0	0	0	0	0	0	0	0	0	0	0	0	0	0	0	1	177.5	285.5	77	38.5	35	35.625	10.75	0	0	0
963	1	1125	0	1	91	46.2189	1	0	0	0	0	0	0	0	0	0	0	0	0	0	0	0	0	0	0	0	0	0	0	0	0	84	154	168	0	0	0	0	0	0	0
964	1	2677	0	1	135	49.7207	1	0	0	0	0	0	0	0	0	0	0	0	0	0	0	0	0	0	0	0	0	0	0	0	1	135	135	135	135	135	135	135	45	0	0
964	2	2590	0	0	63	28.625	0	0	0	0	0	0	0	0	0	0	0	0	0	0	0	0	0	0	0	0	0	0	0	0	0	0	0	0	0	0	0	0	0	0	0
965	2	2920	0	0	63	65.2366	1	0	0	0	0	0	0	0	0	0	0	0	0	0	0	0	0	0	0	0	0	1	0	1	1	135	0	140.25	222	202.5	202.5	202.5	135	30	0
965	1	611	0	1	187.5	67.9635	1	0	0	0	0	0	0	0	0	0	0	0	0	0	0	0	0	0	0	1	0	0	0	0	1	240	82.5	0	0	0	0	0	0	0	0
966	1	2920	0	1	113.25	60.8805	0	0	1	0	0	0	0	1	0	0	0	0	0	0	0	0	0	0	0	0	0	0	0	0	0	112	66.5	178.5	217	263	293	261.8	280	258	150
966	2	2920	0	0	81.5	67.1531	0	0	0	0	0	0	0	0	0	0	0	0	0	0	0	1	0	0	0	0	0	0	0	0	0	0	0	0	0	20.25	141	72	0	0	0
967	1	2920	0	1	175	39.0647	1	0	0	0	0	0	0	0	0	0	0	0	0	0	0	0	0	0	0	0	0	1	0	0	1	190.5	232.5	240	270	150	270	7	180	90	0
967	2	1335	0	0	80.75	74.3593	0	0	0	0	0	0	0	0	0	0	0	0	0	0	0	0	0	0	0	1	0	1	1	0	1	77	84	86	43	0	0	0	0	0	0
968	1	2920	0	1	150.5	53.5429	0	0	0	0	0	0	0	0	0	0	0	0	0	0	0	0	0	0	0	0	0	0	0	0	1	176	82.5	82.5	82.5	86.25	129.25	166	182.5	208	21
968	2	2920	0	0	0	63.0818	1	0	0	0	0	0	0	0	0	0	0	0	0	0	0	1	0	0	0	0	0	1	0	0	0	0	0	0	0	351.05	356.05	312.8	0	0	0
969	1	2636	0	1	137.5	55.9139	0	0	0	0	0	0	0	0	0	0	0	0	0	0	0	0	0	0	0	0	0	1	0	1	1	193.5	112	143.5	130.5	203	240	249.75	45.75	0	0
969	2	2478	0	0	84	21.5968	0	0	0	0	0	0	0	0	0	0	0	0	0	0	0	0	0	0	0	0	0	0	0	0	1	14	84	182	196	0	0	0	0	0	0
970	1	2920	0	1	236	61.6827	0	0	1	0	0	0	0	0	0	0	0	0	0	0	0	0	1	0	0	0	0	0	0	0	1	73	91.5	84	43.5	0	0	0	0	0	0
970	2	2349	0	0	73.5	87.5342	1	0	0	0	0	0	0	0	0	0	0	0	0	0	0	0	0	0	0	0	0	1	0	0	1	91	168	91	31.5	0	0	0	0	0	0
971	1	2813	0	1	342	60.6806	1	0	0	1	0	0	0	0	0	0	0	0	0	0	0	0	0	0	0	0	0	0	0	1	1	169	213	241.5	433.75	311	339	369	185.5	0	0
971	2	434	0	0	0	73.913	1	0	0	0	0	0	0	0	0	0	0	0	0	0	0	1	0	0	0	0	0	1	1	1	0	135.25	7	0	0	0	0	0	0	0	0
972	1	2471	0	1	237	54.7038	0	0	1	0	0	0	0	0	0	0	0	0	0	0	0	0	0	0	0	0	0	0	0	0	1	0	0	0	84.5	157	142	114.5	0	0	0
972	2	2302	0	0	70	51.9138	1	0	0	0	0	0	0	0	0	0	0	0	0	0	0	0	0	0	0	0	0	0	1	0	1	42	105	168	266	336	336	84	0	0	0
973	2	2920	0	0	68	57.7456	0	0	0	0	0	0	0	0	0	0	0	0	0	0	0	0	0	0	0	0	0	0	0	0	0	3.75	0	0	7.5	86.5	214.1	121.25	183.25	92	0
973	1	2700	0	1	126	57.0748	1	0	0	0	0	0	0	0	0	0	0	0	0	0	0	0	0	0	0	0	0	0	0	0	0	155.5	180	167	168	102	92	142.25	57	0	0
974	1	2920	0	1	117	63.0681	1	1	0	0	0	0	0	0	0	0	0	0	0	0	0	1	0	0	0	0	0	0	0	0	0	150	137.5	166	170.5	153	165	60	134	85.5	0
974	2	2920	0	0	0	47.3935	1	0	1	1	0	0	0	0	0	0	0	0	0	0	0	0	0	0	0	0	0	0	0	0	0	0	0	0	0	0	0	0	172.25	157.5	0
975	1	2920	0	1	340.5	58.2795	0	0	0	0	0	0	0	0	0	0	0	0	0	0	0	0	0	0	0	0	0	0	0	1	0	330	330	330	304	337	337	337	337	270	0
975	2	1651	0	0	0	73.9486	1	0	0	1	0	0	0	0	0	0	0	0	0	0	0	0	0	0	0	0	0	0	0	1	1	0	0	70	109	70	0	0	0	0	0
976	2	2519	0	0	0	54.5723	0	0	0	0	0	0	0	0	0	0	0	0	0	0	0	0	0	0	0	0	0	0	0	0	0	0	0	0	42	126	0	8	0	0	0
976	1	1657	0	1	96.5	74.6797	0	0	0	0	0	0	0	0	0	0	0	0	0	0	0	0	0	0	0	0	0	1	0	0	0	120	97.5	67.5	67.5	23	0	0	0	0	0
977	2	2677	0	0	28	59.2213	0	0	0	0	0	0	0	0	0	0	0	0	0	0	0	0	0	0	0	0	0	0	0	1	0	0	94.5	96.75	185	230	215.5	249.5	57.5	0	0
977	1	2447	0	1	122.5	44.6829	1	0	1	0	0	0	0	0	0	0	0	0	0	0	0	0	0	0	0	0	0	0	0	0	0	0	0	0	0	0	0	0	0	0	0
978	2	2920	0	0	0	56.6997	1	0	0	0	0	0	0	0	0	0	0	0	0	0	0	0	0	0	0	0	1	0	0	0	1	0	70	0	0	75.25	112	52.5	42	84	14
978	1	2639	0	1	129.5	36.7375	1	0	0	0	0	0	0	0	0	0	0	0	0	0	0	0	0	0	0	0	0	0	0	0	0	0	0	0	14	0	0	0	0	0	0
979	2	2920	0	0	0	61.1105	0	0	0	0	0	0	0	0	0	0	0	0	0	0	0	0	0	0	0	0	0	0	0	0	0	0	111.5	56	105	211.75	336	210	168	114	49
979	1	1135	0	1	91	61.2748	0	0	0	0	0	0	0	0	0	0	0	0	0	0	0	0	0	0	0	0	0	0	0	0	0	75	60	75	0	0	0	0	0	0	0
980	1	2920	0	1	123.5	71.5338	0	0	0	0	0	0	0	0	0	0	0	0	0	0	0	0	0	0	0	0	0	1	0	0	1	136.5	358.1	230	230	129.25	115	158	229.75	237.25	147.5
980	2	2920	0	0	0	51.9111	0	0	0	0	0	0	0	0	0	0	0	0	0	0	0	0	0	0	0	0	0	0	0	0	1	0	0	0	0	7	119	231	392.7	321.3	321.3
981	1	2920	0	1	92.5	55.1692	0	0	0	0	0	0	0	0	0	0	0	0	0	0	0	0	0	0	0	0	0	0	0	0	1	0	0	0	0	0	0	3.5	0	0	0
981	2	1317	0	0	0	72.8617	1	0	0	1	0	0	0	0	0	0	0	0	0	0	1	0	0	0	0	0	0	0	0	1	1	0	0	0	0	0	0	0	0	0	0
982	1	2266	0	1	111.35	38.4295	1	0	1	0	0	0	0	0	0	0	0	0	0	0	0	0	0	0	0	0	0	0	0	1	0	73	73.5	143.5	98	70	185.25	42.75	0	0	0
982	2	1195	0	0	0	58.5095	1	0	0	0	0	0	0	0	0	0	0	0	0	0	0	0	0	0	0	0	0	1	0	1	0	0	0	0	0	0	0	0	0	0	0
983	1	2920	0	1	98	34.7388	1	0	1	0	0	0	0	0	0	0	0	0	0	0	0	0	0	0	0	0	0	0	0	0	0	0	0	0	0	0	0	0	0	0	0
983	2	2812	0	0	0	56.3493	1	0	0	0	0	0	0	0	0	0	0	0	0	0	0	0	0	0	0	0	0	0	0	0	1	52.5	161	256.5	235.5	258	258	258	172.5	0	0
984	1	1980	0	1	194	37.5424	1	0	0	0	0	0	0	0	0	0	0	0	0	0	0	0	0	0	0	0	0	0	0	0	1	230	230	214.5	245.5	214.5	92	0	0	0	0
984	2	267	0	0	85.5	53.072	0	0	0	0	0	0	0	0	0	0	0	0	0	0	0	0	0	0	0	1	0	0	0	0	0	58.75	0	0	0	0	0	0	0	0	0
985	1	1877	0	1	147	43.4947	1	0	0	0	0	0	0	0	0	0	0	0	0	0	0	1	0	0	0	0	0	0	0	0	0	303	218	180	180	89.25	0	0	0	0	0
985	2	296	0	0	77	53.5976	1	0	0	0	0	0	0	0	0	0	0	0	0	0	0	0	0	0	0	0	0	0	0	0	1	42.5	0	0	0	0	0	0	0	0	0
986	1	2920	0	1	231.5	64.01	0	0	0	0	0	0	0	0	0	0	0	0	0	0	0	1	0	0	0	0	0	0	0	0	1	119	336	356	360	354	403.65	353.8	230.5	230.5	46
986	2	1512	0	0	72	51.9083	1	0	1	0	0	0	0	0	0	0	0	0	0	0	0	0	0	0	0	0	0	0	0	0	1	75	150	192	317.8	0	0	0	0	0	0
987	2	2920	0	0	0	56.8667	0	0	0	0	0	0	0	0	0	0	0	0	0	0	0	1	0	0	0	0	0	0	0	0	0	0	7	21.5	2.5	60	0	0	0	0	0
987	1	2057	0	1	97.5	44.4174	1	0	0	0	0	0	0	0	0	0	0	0	0	0	0	0	0	0	0	0	0	0	0	0	0	241.5	252	210	168	189	105	0	0	0	0
988	1	2274	0	1	176.5	53.5757	1	0	0	0	0	0	0	0	0	0	0	0	0	0	0	0	0	0	0	0	0	0	0	0	0	133.1	244.8	292.4	295.8	313.85	348	29	0	0	0
988	2	1780	0	0	0	73.6119	1	0	0	1	0	0	0	0	0	0	0	0	0	0	0	0	1	0	0	0	1	1	0	1	0	0	0	0	0	0	0	0	0	0	0
989	2	2377	0	0	35	57.0419	0	0	0	0	0	0	0	0	0	0	0	0	0	0	0	0	0	0	0	0	0	0	0	0	1	153.5	154	140	140	140	156	84	0	0	0
989	1	1796	0	1	106	59.799	1	0	0	0	0	0	0	1	0	0	0	0	0	0	0	0	0	0	0	0	0	1	0	0	0	168	146	135	135.5	130	0	0	0	0	0
990	2	2796	0	0	60	35.4753	0	0	0	0	0	0	0	0	0	0	0	0	0	0	0	0	0	0	0	0	0	0	0	0	0	82.5	0	0	0	0	0	0	0	0	0
990	1	2710	0	1	91	57.5457	0	0	0	0	0	0	0	0	0	0	0	0	0	0	0	0	0	0	0	0	0	0	0	0	1	85	156.75	156.5	45	0	0	0	0	0	0
991	2	2920	0	0	0	47.4975	1	0	0	0	0	0	0	0	0	0	0	0	0	0	0	0	0	0	0	1	0	0	0	0	1	0	75	75	70.75	84	84	70.25	105	126	0
991	1	2403	0	1	120	47.6399	1	0	0	0	0	0	0	0	0	0	0	0	0	0	0	0	0	0	0	1	0	0	0	0	1	120	120	150	150	165	165	60	0	0	0
992	2	2289	0	0	0	60.2836	1	0	0	1	0	0	0	0	0	0	0	0	0	0	0	0	0	0	0	1	0	0	0	1	1	0	0	0	0	0	0	0	0	0	0
992	1	2175	0	1	196	71.8486	1	0	0	0	0	0	0	0	0	0	0	0	0	0	0	0	0	0	0	1	0	1	0	0	1	147	91	35	0	0	0	0	0	0	0
993	2	2920	0	0	3.75	55.2404	0	0	0	0	0	0	0	0	0	0	0	0	0	0	0	0	0	0	0	1	0	1	1	1	1	162.25	168	177	252.75	276	260.5	337	368	368	123
993	1	2380	0	1	91	57.8661	0	0	0	0	0	0	0	0	0	0	0	0	0	0	0	0	0	0	0	1	0	1	0	1	1	168	154	154	126	126	135	75	0	0	0
994	2	2920	0	0	0	54.6572	1	0	0	0	0	0	0	0	0	0	0	0	0	0	0	0	0	0	0	0	0	0	0	0	0	0	0	0	0	0	0	0	0	0	0
994	1	1158	1	1	273	71.4297	0	0	0	1	0	0	0	0	0	0	0	0	0	0	0	0	0	0	0	0	0	0	0	0	1	0	0	0	0	0	0	0	0	0	0
995	2	2920	0	0	0	52.7188	0	0	0	0	0	0	0	0	0	0	0	0	0	0	0	0	0	0	0	0	0	0	0	1	0	0	0	0	0	115.5	128.8	0	0	0	0
995	1	1827	0	1	105	59.5417	1	0	0	0	0	0	0	0	0	0	0	0	0	0	0	0	0	0	0	0	0	0	0	0	1	171.5	308	344	315	314	0	0	0	0	0
996	1	2920	0	1	143	62.2577	1	0	0	0	0	0	0	0	0	0	0	0	0	0	0	0	0	0	0	0	0	0	0	0	1	144	70	70	70	77	103.25	140	157	216	35
996	2	2920	0	0	0	60.0619	1	0	0	0	0	0	0	0	0	0	0	0	0	0	0	0	0	0	0	0	0	0	1	0	1	0	30	109.5	277.5	329.55	420.75	234.45	241.05	179.15	23.8
997	2	2920	0	0	0	69.1655	1	0	0	0	0	0	0	0	0	0	0	0	0	0	0	0	0	0	0	0	0	1	0	1	0	0	14	0	0	0	0	0	0	0	0
997	1	2198	0	1	123.5	76.7851	1	0	0	0	0	0	0	0	0	0	0	0	0	0	0	0	0	0	0	0	0	1	0	0	1	142.5	135	0	73.5	204.4	247.8	0	0	0	0
998	1	2920	0	1	233.75	77.831	0	0	1	0	0	0	0	0	0	0	0	0	0	0	0	0	0	0	0	0	0	0	0	0	1	252	145.25	85.75	82.25	87.5	87.5	117.25	168	0	0
998	2	2497	0	0	84	56.1275	0	0	1	0	0	0	0	0	0	0	0	0	0	0	0	0	0	0	0	0	0	0	0	0	0	70	42.5	112.5	147	63	63	0	0	0	0
999	1	2851	0	1	260.5	50.5613	1	0	0	0	0	0	0	0	0	0	0	0	0	0	0	0	0	0	0	0	0	1	0	1	0	167.5	90	90	60	120	177	210	126	0	0
999	2	2800	0	0	84	38.717	0	0	0	0	0	0	0	0	0	0	0	0	0	0	0	0	0	0	0	0	0	0	0	0	1	63	84	63	77	101.5	126	148.5	189	0	0
1000	2	2920	0	0	0	44.0532	1	0	0	0	0	0	0	0	0	0	0	0	0	0	0	0	0	0	0	0	0	0	0	0	1	0	0	0	0	0	279.054	267.161	240	171	0
[truncated: 175,733 more rows]
